# Supplementary material for: Insect-Resistant Variety Populus deltoides ‘Shalinyang’ May Decrease Anoplophora glabripennis Females’ Fecundity by Suppressing the Serine/Threonine Kinase AglaAkt Gene
Source: Insects. 2026 Feb 27;17(3):250. doi: 10.3390/insects17030250 (PMC13027010; doi:10.3390/insects17030250)
Supplement: Supplementary file 1 [file insects-17-00250-s001.zip › Supplementary Tables.xlsx]

## Sheet: Table S1
Supplemental Table S1. The primer sequence information for qRT-PCR and dsRNA synthesis
Gene ID	Gnene Name	Forward primer sequence (F)	Reverse primer sequence (R)	Size
gene-LOC108911096	InSR	TTGCACCGAAATTGTGGGAT	CCACTGACGTCAAGTAGAGGAC	146
gene-LOC108908090	PIK3	AGGGTATGTTCACTGCCACG	TCGGAATGCCTGTCTGCAAT	172
gene-LOC108911248	Akt	TCACGAGCGACATAGACACG	AACTGCGGGAAGTAAGGCTC	124
gene-LOC108911031	SLC15A1	TTGTTTGCGCCATCCTGTTG	GCCAGACCGGCTACTATTCC	277
gene-LOC108908307	SLC36A-1	GCGACTATGCTGCTCAAACG	TCCTTGATTCCACACCAGGC	109
gene-LOC108907674	SLC36A-2	CCGATGGCCTTCTACCACTC	GCAACAGGTTCCTAGCTGGT	261
gene-LOC108903448	Actin	ACATCAAGGAGAAACTCTGCTACG	CTTCATGATGGAGTTGTAGGTGGT	221
	ds-AglaAkt	TAATACGACTCACTATAGGGCAGGAACGATGGAAGATTT	TAATACGACTCACTATAGGGACAGACCGAAATCGGCAATTTTTAT	527

## Sheet: Table S2
Supplemental Table S2. TPM values of three comparison groups differentially expressed genes
Gene ID	PDMG-1	PDMG-2	PDMG-3	EAMG-1	EAMG-2	EAMG-3	SMMG-1	SMMG-2	SMMG-3
gene-ATP6	14.31	29.21	71.52	21.83	25.48	14.19	9.96	4.01	5.62
gene-COX1	7385.71	7552.04	7910.23	2032.55	1951.68	1871.75	3523.46	3268.98	3345.98
gene-COX2	273.72	298.36	399.75	57.31	51.87	26.39	32.17	14.19	15.6
gene-CYTB	274.38	291.47	398.55	51.63	48.19	45.37	55.9	48.2	42.85
gene-LOC108903151	0.24	0.4	0.34	1.18	1.69	1.15	1.3	1.33	1.34
gene-LOC108903160	77.51	73.67	84.37	326.32	334.54	303.01	55.39	56.93	59.24
gene-LOC108903162	82.76	79.44	85.99	188.83	180.56	164.89	49	54.15	59.26
gene-LOC108903164	0.04	0.05	0.05	0	0.01	0	0.02	0.01	0.06
gene-LOC108903168	0.19	0.23	0.11	0.2	0.22	0.26	0.1	0.07	0.08
gene-LOC108903172	0.13	0.09	0.16	1.3	1.14	1.09	0.12	0.11	0.11
gene-LOC108903173	0.25	0.32	0.5	0.14	0.22	0.08	0.13	0.07	0.07
gene-LOC108903178	90.78	84.34	81.02	9.86	10.03	11.67	89.77	90.24	89.98
gene-LOC108903180	4.14	4.59	7.83	0	0	0	0	0	0
gene-LOC108903181	0.14	0.29	0.16	0.17	0.03	0.2	0.04	0.02	0.12
gene-LOC108903182	4.83	4.05	3.46	4.73	4.23	5.11	0.92	0.76	0.51
gene-LOC108903187	0.28	0.12	0.33	0	0	0.03	0.13	0.02	0.05
gene-LOC108903189	3.7	3.72	5.79	0.09	0	0.05	0.02	0	0
gene-LOC108903190	97.59	101.32	103.83	10.82	12.09	14.26	21.21	17.73	17.58
gene-LOC108903191	31.81	22.37	37.53	1.24	1.39	1.81	44.66	40.27	47.97
gene-LOC108903192	1.8	1.62	3.78	14.49	12.92	7.48	8.68	11.67	11.21
gene-LOC108903193	9.77	9.66	12.54	0.28	0.51	0.39	11.45	9.45	12.66
gene-LOC108903195	8.28	14.97	6.05	2.04	3.18	1.33	1.75	1.48	1.26
gene-LOC108903196	44.41	49.9	43.34	51.57	55.44	40.3	32.99	29.16	26.74
gene-LOC108903199	1.34	0.97	1.3	8.53	12.45	8.9	3.51	4.95	4.87
gene-LOC108903206	7.49	7.81	6.44	6.42	9.19	4.81	4.26	3.52	6.07
gene-LOC108903211	50.2	50.73	44.56	215.47	227.09	163.76	64.75	76.2	79.87
gene-LOC108903215	0.21	0.34	0.19	0.14	0.17	0.23	0.36	0.58	0.53
gene-LOC108903231	22.13	22.61	32.95	0.23	0.65	0.09	0.01	0.06	0.04
gene-LOC108903234	0	0	0	1.03	0.91	1.09	0.2	0.17	0
gene-LOC108903235	1.91	6.77	4.17	5.3	6.47	2.72	0	2.28	0
gene-LOC108903236	0.4	0.53	0.58	0.03	0.04	0	0.03	0.06	0.13
gene-LOC108903237	2.32	2.32	2.79	15.14	15.17	15.81	9.71	9.17	9.89
gene-LOC108903238	1.08	0.91	0.93	9.01	10.77	10.58	7.99	9.5	10.81
gene-LOC108903239	6.1	6.44	5.18	25.57	22.73	23.08	28.81	26.69	29.54
gene-LOC108903241	43.42	41.52	46.16	34.81	24.31	37.78	20.2	20.94	23.84
gene-LOC108903242	196.33	176.08	160.58	155.35	132.62	172.18	96.82	87.52	102.07
gene-LOC108903245	2340.87	2290.27	2166.57	1102.84	1059.89	1176.41	1432.35	1392.29	1372.52
gene-LOC108903246	29.77	30.38	31.68	90.69	90.1	101.96	20.61	20.63	21.92
gene-LOC108903252	29.43	24.63	24.8	27.23	31.95	27.02	20.74	18.5	21.28
gene-LOC108903254	1.21	0.67	1.11	1.43	2.37	2.12	0.24	0.56	0.57
gene-LOC108903262	247.46	267.6	221.65	387.86	393.68	315.42	191.37	180.7	155.25
gene-LOC108903265	16.59	17.06	17.85	26.97	32.87	27.24	8.54	8.67	9.78
gene-LOC108903266	1.49	1.78	1.92	2.58	2.69	1.89	6.82	7.55	8.1
gene-LOC108903267	32.98	34.04	42.29	23.62	26.07	20.22	27.2	31.67	28.98
gene-LOC108903271	0.35	0.45	0.45	0.07	0.18	0.06	1.83	1.8	1.44
gene-LOC108903272	3.61	3.57	2.54	3.25	3.34	2.43	3.76	4.12	4.09
gene-LOC108903275	0.81	0.73	0.9	3.55	3.32	3.31	2.4	2.51	2.7
gene-LOC108903279	1	0.78	1.69	0	0	0	0	0	0.02
gene-LOC108903281	324.07	319.84	451.74	4.19	6.19	2.91	677.61	803.69	985.63
gene-LOC108903283	14.13	15.57	12.19	44.44	46.9	56.47	3.51	3.77	5.19
gene-LOC108903284	166.28	156.82	131.45	2.89	4.29	5.3	329.14	308.2	331.26
gene-LOC108903285	73.4	70.55	60.41	2.28	3.39	2.41	120.56	101.98	100.33
gene-LOC108903286	19.33	19.85	17.5	192.88	171.03	220.23	5.97	11.66	11.3
gene-LOC108903288	1.48	0.73	2.29	16.02	13.97	15.35	14.8	15.03	15.76
gene-LOC108903289	1.41	1.83	1	0.83	1.28	0.71	1	1.31	1.48
gene-LOC108903290	2.6	2.13	2.22	0.58	0.53	0.73	3.05	3.14	2.98
gene-LOC108903292	0.37	0.13	0.39	0.2	0.21	0.23	0.49	0.67	0.56
gene-LOC108903293	8.78	8.85	7.92	10.15	11.2	10.46	16.95	17.28	15.79
gene-LOC108903297	2.11	1.65	2.24	48.64	50.4	65.31	36.72	39.43	47.05
gene-LOC108903298	1.87	0.95	0.91	15.83	15.48	21.88	0.65	0.57	0.7
gene-LOC108903300	1.12	0.93	0.8	4.13	4.48	3.25	3.56	3.46	3.46
gene-LOC108903302	313.31	317.37	308.48	254.99	255.27	185.56	166.67	166.85	163
gene-LOC108903305	30.41	32.24	34.2	17.09	15	21.25	13.08	11.83	15.57
gene-LOC108903306	0.28	0.22	0.32	2.64	2.7	3.05	2.51	2.56	2.8
gene-LOC108903307	271.19	257.64	231	258.02	266.79	225.38	157.5	145.29	129.07
gene-LOC108903309	4.56	5.29	5.08	4.64	4.01	3.71	5.08	5.04	3.73
gene-LOC108903311	11.82	11.07	12.57	47.1	51.29	48.84	47.29	52.82	49.32
gene-LOC108903313	1.24	1.6	1.41	0.44	0.47	0.36	0.5	0.44	0.48
gene-LOC108903315	7.61	8.87	10.69	10.38	8.84	7.58	3.98	5.21	5.37
gene-LOC108903316	183.03	183.27	163.61	134.33	131.32	133.01	108.31	111.6	113.71
gene-LOC108903317	2.52	2.4	2.79	2.26	2.42	2.11	3.41	3.33	3.72
gene-LOC108903318	15.11	15.96	14.93	8.77	8.01	7.67	11.8	11.27	9.08
gene-LOC108903319	49.7	52.52	58.1	63.41	60.89	64.12	26.26	30.7	36.24
gene-LOC108903320	118.39	120.52	128.73	94.85	97.54	114.26	85.33	105.09	106.21
gene-LOC108903321	1.16	1.01	1.45	1.43	1.17	0.91	1.31	1.23	1.34
gene-LOC108903322	0	0.18	0	1.03	0.81	0.35	0.73	1.55	0.68
gene-LOC108903330	0.21	0.16	0.27	1.78	2.14	1.86	1.85	1.58	1.75
gene-LOC108903332	0.51	0.46	0.89	2.15	2.7	3.29	0.85	1.33	1.27
gene-LOC108903333	0.77	0.89	0.57	38.17	35.21	43.32	9.27	9.44	10.69
gene-LOC108903334	9.4	9.29	11.14	93.59	85.68	113.63	80.39	95.64	112.96
gene-LOC108903336	556.14	599.39	541.72	639.55	639.89	450.38	377.72	342.97	309.91
gene-LOC108903337	75.25	75.6	70.07	567.41	517.84	611.23	180.81	179.79	205.4
gene-LOC108903338	0.59	1.16	1.55	2.7	1.81	2.37	1.84	1.2	2.39
gene-LOC108903340	46.78	49.14	43.5	57.15	57.34	45.76	27.55	28.89	26.6
gene-LOC108903341	8.18	8.89	9.99	2.96	2.84	2.75	2.95	3.44	2.72
gene-LOC108903342	10.83	11.14	13.84	7.92	9.32	9	8.16	8.6	9.94
gene-LOC108903343	20.59	20.09	15.41	28.94	28.42	22.75	8.89	9.31	9.32
gene-LOC108903350	10.39	10.05	16.79	0	0	0	0	0	0
gene-LOC108903367	2.24	0.93	1.25	1.12	0.84	2.06	0.48	0.35	1.15
gene-LOC108903369	3.84	4.27	3.87	23.22	24.68	29.48	16.53	17.31	17.77
gene-LOC108903370	2.95	2.88	3.13	8.19	9.83	7.86	1.93	1.48	1.67
gene-LOC108903374	0.66	0.43	0.72	0.03	0.07	0	0	0	0
gene-LOC108903376	0.23	0.34	0.4	0.17	0.11	0.14	0.5	0.39	0.47
gene-LOC108903377	1.64	1.31	1.93	8.25	8.48	7.84	16.67	16.71	20.19
gene-LOC108903378	0.07	0.19	0.18	1.21	1.07	1.38	0.84	1.19	1.03
gene-LOC108903385	2.99	3.17	4.2	0	0.02	0.01	0.03	0	0
gene-LOC108903387	0	1.75	1.92	0	0	0	0	0	0
gene-LOC108903390	0.29	0.14	0.25	1.04	1.13	0.9	0.84	1.06	1.05
gene-LOC108903403	2.67	2.94	3.47	2.19	2.22	1.94	1.59	1.27	1.86
gene-LOC108903404	783.24	811.43	732.8	967.25	948.54	881.62	363.84	427.85	394.61
gene-LOC108903406	1.31	1.64	1.43	0.56	0.66	0.63	32.75	33.35	40.18
gene-LOC108903411	0.02	0.02	0.02	0.35	0.18	0.33	0.04	0.11	0.08
gene-LOC108903412	14.55	12.48	11.56	4.02	4.15	2.23	11.26	11.86	14.64
gene-LOC108903413	1.61	1.29	1.6	0.04	0.21	0	0.09	0.1	0.09
gene-LOC108903417	4.17	5.06	5.16	60.38	65.3	56.28	46.43	43.81	49.46
gene-LOC108903418	1.75	2.01	1.17	3.68	3.63	3.16	1.11	1.32	1.34
gene-LOC108903419	9.16	9.77	10.24	4.01	4.28	4.39	23.04	23.13	23.33
gene-LOC108903420	17.63	18.02	18.33	19.26	19.38	16.26	17.92	18.27	17.78
gene-LOC108903421	49.43	52.69	67.3	54.75	72.54	45.87	65.87	77.78	78.99
gene-LOC108903422	2.12	2.4	2.64	8.32	8.57	7.68	8.24	7.89	8.8
gene-LOC108903427	0.55	0.38	0.52	4.55	5.24	4.57	3.55	3.49	3.76
gene-LOC108903429	4.4	3.46	2.27	1.5	1.34	1.06	1.45	1.47	1.74
gene-LOC108903430	10.3	9.54	14.26	49.2	55.77	43.69	16.2	18.88	19.02
gene-LOC108903432	2.64	2.84	2.98	2.08	1.92	1.74	2.77	2.81	2.2
gene-LOC108903433	3.34	2.35	2.95	0.17	0.26	0.12	17.29	17.38	18.12
gene-LOC108903434	1.27	1.55	1.54	1.37	1.37	0.76	1.7	1.63	1.43
gene-LOC108903435	0.32	0.18	0.33	0.61	1.21	0.97	0.29	0.17	0.24
gene-LOC108903437	2.3	2.44	1.53	14.22	14.7	17.73	12.21	13.83	14.17
gene-LOC108903439	4.06	6.5	4.53	0	0	0	0	0	0
gene-LOC108903441	0.36	0.39	0.29	0.58	0.03	0	0.06	0.21	0.08
gene-LOC108903442	10.93	11.9	15.57	0.79	0.78	0.89	0.44	0.42	0.34
gene-LOC108903443	2.06	1.65	2.26	3.1	2.72	2.93	5.51	4.55	4.03
gene-LOC108903445	126.09	141.1	121.8	133.05	144	102.35	166.21	132.61	120.6
gene-LOC108903447	8.07	7.58	9.81	4.07	3.18	2.89	13.1	10.56	12.22
gene-LOC108903448	4210.27	4216.61	3648.28	5473.23	5954.48	3963.21	1775.65	1826.47	1803.04
gene-LOC108903449	13.17	13.39	12.86	13.83	13.71	11.34	10.84	10.89	11.57
gene-LOC108903454	81.76	82.28	70.69	19.3	20.8	15.95	208.06	180.66	169.67
gene-LOC108903456	27.21	28.32	39.5	2.32	2.69	1.9	5.6	6.69	6.93
gene-LOC108903457	37.69	36.71	25.6	46.97	46.35	52.46	10.99	9.75	8.7
gene-LOC108903458	11.87	12.67	12.14	12.43	13.88	10.95	18.26	18.63	15.18
gene-LOC108903460	13.63	13.28	12.48	4.89	5.97	4.37	6.57	7.48	7.53
gene-LOC108903461	2.98	3.16	2.98	3.22	3.69	3.22	1.63	1.38	0.9
gene-LOC108903462	38.39	39.55	38.24	45.78	49.71	43.72	24.89	25.18	25.28
gene-LOC108903466	7.54	13.24	4.89	13.24	13.09	12.74	0.39	0.54	0.32
gene-LOC108903468	0	0	0	0	0	0	0.14	0.27	0.28
gene-LOC108903476	0.98	1.06	1.02	1.15	1.34	0.6	0.41	0.96	0.77
gene-LOC108903477	0.38	0.42	0.41	0	0	0	0.02	0	0
gene-LOC108903483	27.98	33.3	25.36	86.98	87.93	82.46	14.8	14.25	13.42
gene-LOC108903485	2.87	2.35	3.39	0	0	0	0	0.04	0.04
gene-LOC108903486	33.3	32.38	21.75	29.54	34.83	17.34	13.8	17.3	16.23
gene-LOC108903487	4.7	4.6	4.95	5.27	5.12	4.82	3.93	3.46	3.96
gene-LOC108903489	8.51	8.02	8.02	7.78	8.03	5.72	8.17	7.33	6.12
gene-LOC108903490	0.99	1.05	1.37	11.06	11.56	8.32	8.31	7.85	9.36
gene-LOC108903491	1.32	1	1.66	12.21	15.08	13.96	12.56	11.65	14.26
gene-LOC108903492	180.48	185.47	170.23	165.22	170.1	132.22	155.62	131.39	113.41
gene-LOC108903495	2.05	2.01	2.88	0	0	0	0	0	0
gene-LOC108903496	3.25	3.38	4.45	7.54	6.78	6.68	2.5	2.67	3.39
gene-LOC108903497	2.31	3.16	2.94	13.23	14.2	10.02	5.85	5.27	5.62
gene-LOC108903501	0.06	0.19	0.18	1	0.84	1.45	0.8	0.95	1.11
gene-LOC108903503	22.24	19.57	32.32	901.28	907.02	1175.86	922.57	807.86	619.05
gene-LOC108903505	0.11	0.05	0.05	0.89	1.02	0.91	1.04	1.1	1.2
gene-LOC108903506	0.05	0.14	0.13	0.93	1.07	0.94	0.55	0.41	0.48
gene-LOC108903507	0.04	0.03	0	0.37	0.16	0.15	0.39	0.18	0.39
gene-LOC108903509	1.64	1.48	1.95	6.77	5.87	3.81	1.94	2.04	1.68
gene-LOC108903510	24.6	24.17	21.05	20.45	21.81	15.33	15.16	14.14	11.83
gene-LOC108903511	0.57	0.6	0.85	0.18	0.1	0.15	0.38	0.28	0.23
gene-LOC108903512	4.6	4.2	7.23	45.41	46.94	54.35	39.92	38.56	23.61
gene-LOC108903513	0.21	0.26	0.14	2.5	3.09	1.98	1.9	1.74	1.39
gene-LOC108903514	0.19	0	0	0.64	1.52	0.91	0.53	1.23	0.89
gene-LOC108903516	0.4	0.24	0.4	5.24	0.57	0.27	12.51	4.58	0.69
gene-LOC108903517	5865.1	5497.13	4796.64	143.7	202.38	49.54	997.21	832.38	693.79
gene-LOC108903518	352.08	354.27	453.34	22.28	29.49	23.74	370.32	290.51	243.2
gene-LOC108903519	805.06	753.65	928.39	46.24	58.78	41.15	1192.36	1252.84	979.33
gene-LOC108903520	0.03	0.08	0.06	1.73	1.65	1.11	0.54	0.34	0.43
gene-LOC108903521	0.22	0.18	0.1	1.16	0.83	1.08	0.69	0.94	0.58
gene-LOC108903522	5.8	4.88	6.63	0.04	0	0	0	0	0
gene-LOC108903525	4.94	5.21	3.51	39.38	42.75	55.15	4.89	5.26	6.19
gene-LOC108903526	1.43	2.02	1.74	17.38	18.09	17.41	11.53	10.01	14.03
gene-LOC108903527	0.08	0.21	0.18	3.25	3.46	2.82	4.11	3.24	3.98
gene-LOC108903528	0.75	0.64	0.43	2.97	2.9	2.65	0.5	0.38	0.49
gene-LOC108903533	44.62	47.14	39.66	20.92	21.63	25.09	11.39	10.51	8.94
gene-LOC108903534	0.14	0.3	0.2	0	0.06	0.06	0	0	0
gene-LOC108903540	3883.18	3796.7	3439.16	31.57	32.8	38.12	3328.53	2982.52	2722.21
gene-LOC108903541	204.76	204.08	254.15	162.37	177.12	152.76	140.15	156.03	115.69
gene-LOC108903545	0.13	0.16	0.11	0.78	1.02	0.71	0.4	0.34	0.33
gene-LOC108903547	0.17	0.21	0.23	0.62	0.6	0.56	0.18	0.16	0.22
gene-LOC108903548	15.04	15.92	12.79	17.21	18.88	14.94	10.18	11.03	10.34
gene-LOC108903550	0.38	0.45	0.22	1.84	2.28	1.52	0.69	0.98	0.62
gene-LOC108903552	2.88	3.62	5.68	0	0.14	0	23.07	21.77	30.93
gene-LOC108903553	0.12	0.17	0.18	5.59	6.88	5.32	5.32	5.17	7.24
gene-LOC108903557	0.88	0.62	1.63	1.09	1.75	1.03	0.2	0.36	0.54
gene-LOC108903559	0.59	0.39	0.36	0.61	0.55	0.25	0.36	0.2	0.35
gene-LOC108903560	1.1	1.27	1.3	0.64	0.56	0.78	0.85	1.11	0.81
gene-LOC108903561	3.16	2.81	4.15	0.23	0.26	0.16	0.36	0.29	0.28
gene-LOC108903562	0.9	0.28	0.07	0.8	0.29	0.67	0	0.06	0
gene-LOC108903563	0.53	0.11	0.37	0.11	0.11	0	0	0.02	0.18
gene-LOC108903564	31.98	30.21	32.12	22.26	22.99	18.6	52.24	46.48	55.7
gene-LOC108903566	483.36	477.08	534.57	414.61	478.73	520.48	511.16	550.89	646.49
gene-LOC108903567	122.05	119.29	123.18	173.42	169.6	157.45	86.59	86.96	91.4
gene-LOC108903568	10.77	11.36	9.9	45.96	46.52	41.13	25.18	29.27	30.55
gene-LOC108903570	287.73	282.94	231.02	130.85	134.7	122.71	447.92	387.17	358.2
gene-LOC108903572	2.29	2.61	2.62	10.12	11.98	11.56	5.15	5.88	5.52
gene-LOC108903574	0.94	1.25	0.63	1	1.28	1.71	3.04	2.22	2.33
gene-LOC108903577	548.85	523.22	532.27	30.99	33.3	30.56	1591.86	1467.24	1569.83
gene-LOC108903578	12.13	12.75	10.36	18.34	17.46	20.28	5.63	5.95	6.88
gene-LOC108903579	62.39	65.76	51.09	31.02	32.57	19.39	135.4	128.28	146.37
gene-LOC108903582	7.79	7.19	9.52	11.71	11.57	11.01	4.6	4.62	5.28
gene-LOC108903583	262.71	264.57	355.13	0.3	0.25	0.31	1101.58	1215.79	1422.03
gene-LOC108903584	19.81	19.55	20.69	27.91	25.29	25.51	11.77	15.19	16.8
gene-LOC108903585	2.31	1.56	1.95	1.67	2.24	1.65	0.97	0.99	1.1
gene-LOC108903590	411.18	418.16	405.2	305.35	322.79	303.78	683.54	725.11	814.8
gene-LOC108903591	139.18	158.19	128.31	124.06	129.16	94.81	112.93	107.71	92.28
gene-LOC108903592	45.83	37.18	41.42	32.59	30.65	38.02	22.47	25.32	25.82
gene-LOC108903593	3932.98	3911.43	3459.46	1684.93	1652.98	2025.26	2300.61	2105.63	1934.92
gene-LOC108903594	1.06	0.82	1.16	6.42	6.73	6.49	4.56	4.58	4.51
gene-LOC108903596	6.51	6.68	5.86	5.66	6.24	5.02	7.51	7.28	6.03
gene-LOC108903601	461.16	442.07	488.46	39.95	47.32	33.3	1276.56	1322.84	1539.79
gene-LOC108903605	22.56	24.69	19.79	20.96	22.19	15.56	28.41	26.46	19.99
gene-LOC108903607	0.59	0.69	0.87	5.4	5.57	3.87	3.95	3.98	5.26
gene-LOC108903608	0.28	0.02	0.36	0	0	0	0	0	0
gene-LOC108903609	0.23	0.16	0.25	3.05	2.67	1.81	0.77	0.86	0.91
gene-LOC108903613	1.58	1.64	2.75	16.5	16.23	17.07	9.36	7.13	8.11
gene-LOC108903616	13.62	14.91	13.39	23.32	23.17	22.37	7.25	7.28	7.07
gene-LOC108903622	242.5	231.6	271.87	38.82	43.63	43.84	999.89	1003.76	1119.16
gene-LOC108903623	14.81	13.82	16.71	167.61	176.62	170.92	22.46	29.28	27.93
gene-LOC108903627	4	3.77	3.59	3.29	3.53	2.88	1.76	1.94	1.4
gene-LOC108903628	0.81	0.55	0.89	0	0	0	0	0	0
gene-LOC108903635	0.12	0.08	0.06	1.37	1.36	1.2	0.45	0.35	0.43
gene-LOC108903641	0.01	0.02	0.01	0.54	0.68	0.55	0.07	0.16	0.08
gene-LOC108903642	1.48	1.44	1.61	3.38	2.6	2.85	0.92	0.68	0.97
gene-LOC108903649	20.9	19.12	18.46	12.68	13.93	10.06	19.57	18.22	15.79
gene-LOC108903651	0.16	0.83	1.29	5.37	5.51	2.18	0.87	1.4	0.61
gene-LOC108903652	1.96	1.7	3.08	4.3	6.18	3.47	0.51	0.28	0.62
gene-LOC108903657	12.49	12.63	14.93	19.28	21.16	18.46	8.35	8.01	7.71
gene-LOC108903661	0.18	0.33	0.1	0.89	0.82	0.89	2.2	1.09	1.16
gene-LOC108903662	14.18	12.58	11.69	60.54	67.9	64.03	9.74	10.86	9.36
gene-LOC108903673	0.03	0.15	0.2	0.52	0.2	0.51	0	0	0
gene-LOC108903679	1.02	0.75	1	0.23	0.15	0.46	0.18	0.19	0.18
gene-LOC108903680	9.44	10.53	12.18	6.07	7.69	5.76	3.91	3.47	3.87
gene-LOC108903681	5.12	5.2	4.85	9.99	9.84	7.22	2.64	2.89	2.52
gene-LOC108903682	15.7	15.78	19.68	0	0	0	0	0	0
gene-LOC108903683	15.11	15.63	16.28	69.19	76.09	63.6	41.61	43.43	46.24
gene-LOC108903684	0.83	0.73	0.56	0.6	0.25	0.44	0.17	0.15	0.12
gene-LOC108903686	40.45	34.54	40.02	161.77	149.44	186.4	65.26	63.98	71.32
gene-LOC108903687	1.78	1.18	1.24	1.66	1.7	1.33	0.44	0.56	0.34
gene-LOC108903694	2.56	3.37	3.34	11.65	13.15	9.87	2.76	2.78	2.67
gene-LOC108903699	0.47	0.39	0.37	0.3	0.28	0.19	0.17	0.07	0.66
gene-LOC108903700	3.39	2.54	2.95	2.77	1.85	3.4	0.72	0.21	0.89
gene-LOC108903702	1.77	1.8	2.3	10.36	11.45	9.83	2.36	1.83	2.22
gene-LOC108903703	0.14	0.47	0.15	1.76	1.99	1.78	1.23	1.2	0.99
gene-LOC108903704	1.57	3.44	2.2	25.64	40.85	13.01	1.44	2.33	1.71
gene-LOC108903706	0.88	1.16	1.08	4.88	5.14	4.76	1.96	2.48	2.4
gene-LOC108903711	0.65	1.42	1.21	4.15	5.36	3.22	1.09	1	0.63
gene-LOC108903714	3.11	3.32	4.14	1.26	0.76	1.24	25.57	27.75	32.59
gene-LOC108903715	4.3	4.09	5.51	1.36	1.51	1.34	34.63	36.15	41.44
gene-LOC108903717	6.98	6.91	7.22	5.41	5.68	5.31	3.1	3.03	2.79
gene-LOC108903718	0.85	0.7	1.74	6.8	3.53	6.48	6.04	7.55	6.1
gene-LOC108903722	0.83	0.78	0.46	6.18	6.25	4.66	1.03	1.22	0.97
gene-LOC108903731	853.11	930.38	671.29	687.85	611.41	739.32	580.75	600.49	690.95
gene-LOC108903733	3.86	3.82	4.41	1	1.41	0.52	1.04	1.12	0.85
gene-LOC108903736	0.39	0.17	0	1.44	2.09	0.97	0	0	0
gene-LOC108903737	223.85	233.36	181.07	101.22	101.6	89.99	171.39	147.43	133.09
gene-LOC108903738	71.88	71.9	59.64	101.33	107.49	80.03	46.98	47.06	47.06
gene-LOC108903739	2.87	2.82	2.71	2.08	2.65	2.3	2.46	3.32	2.6
gene-LOC108903740	2.37	2.42	2.03	2.38	2.22	1.76	2.82	2.42	2.48
gene-LOC108903741	14.82	13.94	13.46	10.55	12.77	10.06	10.62	11.76	9.45
gene-LOC108903742	0.17	0.2	0.33	0.46	0.58	0.3	0.12	0.14	0.15
gene-LOC108903745	3.66	3.27	3.53	3.89	3.44	3.84	7.57	4.35	6.23
gene-LOC108903748	1.83	2.53	2.21	13.82	14.86	13.17	14.31	12.8	12.15
gene-LOC108903749	117.45	119.81	118.16	129.26	137.71	101.59	103.03	101.8	97.46
gene-LOC108903755	0	0.04	0.05	0	0	0	0.56	0.42	0.3
gene-LOC108903758	0.47	0.22	0.54	0.09	0	0.14	0.03	0	0
gene-LOC108903767	0.56	0.47	0.81	0	0.24	0.09	4.52	5.32	5.38
gene-LOC108903768	1.46	2.04	3.04	0	0	0	0	0	0
gene-LOC108903769	4.24	4.69	4.96	18.46	20.94	18.8	18.17	17.99	19.22
gene-LOC108903775	13.12	13.6	12.66	0.47	0.84	0.35	56.44	41.6	34.57
gene-LOC108903776	246.89	247.2	179.19	6.28	7.53	8.36	404.3	368.62	394.76
gene-LOC108903778	10.21	10.62	10.56	11.25	9.24	9.68	6.78	6.45	7.18
gene-LOC108903781	0.18	0.23	0.2	0.93	1.25	1.2	0	0.06	0
gene-LOC108903783	3.95	4.24	5.68	21.87	24.72	17.61	13.92	14.48	17.09
gene-LOC108903784	1.48	1.71	1.82	9.32	11.49	7.89	1.1	1.5	0.72
gene-LOC108903785	1.05	1.22	1.22	1.79	1.79	1.65	0.91	0.81	0.97
gene-LOC108903786	1.21	1.35	2.05	5.1	4.47	4.54	4.41	4.92	5.79
gene-LOC108903788	11.78	11.15	16.23	0.8	0.71	0.67	0.86	1.21	0.74
gene-LOC108903789	10.45	8.5	9.67	12.93	12.03	16.3	5.37	5.85	6.7
gene-LOC108903791	345.05	330.16	329.33	140.37	155.97	124.64	340.38	352.03	355.98
gene-LOC108903792	8.66	7.68	10.5	3.27	2.67	1.62	5.57	7.05	8
gene-LOC108903793	7.33	7.73	8.25	37.03	36.08	41.85	15.53	18.74	22.98
gene-LOC108903795	44.99	45.31	28.07	3.5	2.95	3.96	35.96	31.79	33.69
gene-LOC108903797	1.34	0.98	1.09	8.99	7.49	6.62	4.93	4.81	5.24
gene-LOC108903799	0.08	0.78	0.47	0	0	0	0	0	0
gene-LOC108903801	15.56	15.49	21.92	5.28	5	5.57	3.16	3.38	2.5
gene-LOC108903803	109.11	114.61	99.25	94.39	100	78.84	76.32	76.71	66.27
gene-LOC108903807	10.43	10.38	10.33	9.78	9.86	9.67	12.12	9.78	13.33
gene-LOC108903808	0.95	1.32	0.97	0.31	0.04	0.04	5.68	6.63	8.08
gene-LOC108903809	3.1	3.25	3.54	23.54	24.17	14.98	16.57	15.98	19.16
gene-LOC108903810	0.99	1.11	1.48	0	0.24	0.11	8.19	10.37	12.42
gene-LOC108903811	0.16	0.59	0.45	4.07	2.82	4.49	0.89	0.79	0.32
gene-LOC108903812	0.13	0.17	0.41	8.89	8.88	7.65	0.83	0.67	0.21
gene-LOC108903815	2.95	2.66	2.77	0.33	0.43	0.43	1.85	1.93	1.63
gene-LOC108903817	1.72	1.75	2.37	1.33	1.01	0.94	0.54	0.62	0.61
gene-LOC108903821	0.04	0.1	0.2	0.05	0	0.05	0	0	0
gene-LOC108903827	10.38	10.65	9.14	5.9	5.87	4.92	10.34	10.3	8.37
gene-LOC108903829	57.88	56.58	58.92	49.19	46.76	38.4	52.35	53.27	54.16
gene-LOC108903831	0.84	1.4	1.17	5.94	5.84	7.22	3.43	4.02	5.08
gene-LOC108903832	9.16	11.79	9	14.85	13.93	12.27	5.11	5.56	7.55
gene-LOC108903833	4451.63	4642.6	4006.51	3633.51	3700.18	2713.15	1931.07	2089.73	1806.13
gene-LOC108903839	2235.63	2267.81	2147.62	34.27	41.99	25.56	1804.69	1500.41	1578.56
gene-LOC108903840	46.44	48.69	45.78	59.09	61.18	47.93	33.73	33	27.65
gene-LOC108903843	1.01	0.7	0.31	3.56	2.6	2.73	2.35	2.44	1.93
gene-LOC108903847	31.76	30.21	44.4	0.42	0.03	0.29	0.36	0.05	0.39
gene-LOC108903849	20.02	20.59	19.31	21.34	23.48	21.39	6.63	7.51	6.9
gene-LOC108903850	1.88	1.68	2.27	8.44	9.27	8.66	6.35	7.03	7.2
gene-LOC108903852	0.72	0.65	0.78	2.58	2.84	2.61	2.94	2.71	3.5
gene-LOC108903854	3.6	3.15	4.46	1.96	2.49	1.8	1.88	2.14	2.28
gene-LOC108903858	0.89	0.6	1.28	3.86	3.97	4.2	3.16	2.94	4.09
gene-LOC108903861	47.56	48.72	41.15	33.75	34.47	25.6	66.56	59.42	56.22
gene-LOC108903862	4.2	3.63	4.07	25.39	24.71	23.84	10.47	12.92	13.48
gene-LOC108903864	22.99	21.06	27.45	23.97	26.65	21.45	9.18	9.55	9.21
gene-LOC108903865	4.08	3.63	3.09	3.04	3.06	2.34	2.49	2.41	2.7
gene-LOC108903866	1.02	1	1.11	7.21	8.43	5.61	6.48	6.75	7.16
gene-LOC108903867	2.63	2.39	3.68	2.02	2.15	2.18	1.92	1.19	1.31
gene-LOC108903872	4.7	4.54	5.57	29.81	31.85	26.74	15.63	17.4	18.82
gene-LOC108903874	21.51	21.78	18.65	50.72	50.42	44.1	17.53	16.15	14.98
gene-LOC108903875	0.8	1.01	0.98	6.17	5.98	5.74	3.24	4.24	4.86
gene-LOC108903880	0.06	0.08	0.13	0.77	0.79	0.41	0.33	0.21	0.12
gene-LOC108903883	1.07	1.28	1.12	1.31	1.32	0.99	1.27	0.91	0.92
gene-LOC108903884	0.25	0.33	0.18	4.1	4.87	4.69	4.33	4.44	4.2
gene-LOC108903886	0.29	0.3	0.43	0.26	0.34	0.22	0.31	0.41	0.29
gene-LOC108903888	0.36	0.33	0.61	0.24	0	0	0	0	0
gene-LOC108903889	17.74	17.09	17.44	77.49	80.64	69.94	51.51	53.49	56.65
gene-LOC108903891	3.19	3.59	4.27	28.98	26.28	27.44	19.69	19.51	23.14
gene-LOC108903892	0.32	0.39	0.47	3.01	3.06	2.74	6.4	5.28	5.62
gene-LOC108903894	2.91	3.07	2.22	2.85	2.47	2.38	2.65	2.46	1.76
gene-LOC108903895	1.08	0.78	1.07	6.76	7.45	7.2	7.82	8.18	8.54
gene-LOC108903898	0.47	0.25	0.26	2.7	2.6	2.52	1.28	1.41	1.43
gene-LOC108903901	3.69	4.7	2.6	11.36	12.91	13.12	13.24	11.55	11.61
gene-LOC108903902	122.32	125.6	110.3	87.91	94.37	53.94	77.7	89.24	89.55
gene-LOC108903903	38.67	41.4	35.58	31.09	32.94	27.89	29.81	27.68	25.51
gene-LOC108903905	43.34	40.44	46.28	215.25	224.91	206.77	130.65	155.41	152.36
gene-LOC108903906	0.54	1.05	1.22	5.03	6.17	4.68	3.62	2.89	4.14
gene-LOC108903913	10.01	10.32	9.58	49.3	51.05	53.3	30.95	35.41	36.75
gene-LOC108903914	0.46	0.51	0.49	5.2	5.8	4.36	3.27	3.56	4.29
gene-LOC108903915	3.47	2.76	4.98	16.17	15.82	14.04	10.37	9.61	9.88
gene-LOC108903916	0.47	0.75	1.24	2.15	1.83	2.35	1.54	1.76	1.31
gene-LOC108903918	0.22	0.49	0.15	2.97	2.39	2.89	2.5	3.2	4.04
gene-LOC108903919	0	0.03	0	0.33	0.23	0.35	0.46	0.31	0.42
gene-LOC108903920	0.11	0.16	0.03	1.3	1.18	1.29	1.01	0.8	0.78
gene-LOC108903923	16.61	15.4	22.9	1.9	1.66	1.47	1.9	1.48	1.29
gene-LOC108903924	6.71	4.83	5.58	10.49	9	6.2	5.24	2.18	1.92
gene-LOC108903925	2.2	2.49	3.15	21.43	24.29	19.35	8.85	10.16	12.47
gene-LOC108903926	35.7	38.6	36.27	34.3	35.32	33.26	23.01	25.29	23.47
gene-LOC108903929	1.46	1.17	0.71	0.75	1.05	1.36	0.5	0.2	0
gene-LOC108903930	8.04	7.38	9.39	16.36	17.28	18.03	3.49	3.73	3.41
gene-LOC108903931	0.17	0.1	0.26	0.76	1.13	0.58	0.92	0.82	0.57
gene-LOC108903932	0.16	0.13	0.1	1.54	2.05	1.28	1.26	1.77	1.95
gene-LOC108903934	0.23	0.27	0.34	1.3	1.83	0.99	1.07	1.24	1.37
gene-LOC108903935	0.06	0.15	0.03	0.96	0.74	0.75	0.6	0.62	0.6
gene-LOC108903937	14.41	16.13	14.4	9.97	10.05	8.32	13.47	12.92	10.66
gene-LOC108903938	11.89	12.12	13.67	1.38	1.52	1.45	1.59	0.23	0
gene-LOC108903945	0.7	0.66	0.9	3.75	3.39	3.36	2.79	3.32	3.52
gene-LOC108903946	11.6	11.49	9.74	8.2	8.96	6.97	10.42	10.56	8.78
gene-LOC108903949	0.07	0.21	0.23	1.71	2.15	1.72	1.55	1.8	1.69
gene-LOC108903952	61.72	65.99	90.06	0	0.09	0	0.07	0	0
gene-LOC108903953	13.91	16.59	23.4	0.3	0	0.08	0	0.25	1
gene-LOC108903954	1.98	1.91	1.65	47.37	46.76	55.72	2.11	2.24	2.5
gene-LOC108903955	0.21	0.1	0.13	0.46	0.36	0.54	0.18	0.18	0.15
gene-LOC108903956	2.2	1.78	1.48	2.66	3.42	2.87	1.95	1.63	2.13
gene-LOC108903958	0.3	0.31	0.28	1.58	1.41	0.78	5.22	4.67	4.66
gene-LOC108903959	1.2	0.18	0.37	13.7	12.61	14.21	11.42	10.88	12.12
gene-LOC108903960	4.55	4.2	4.9	5.91	6.56	4.65	2.85	3.64	3.63
gene-LOC108903961	7.84	8.18	8.37	42.4	47.43	47.46	24.73	23.74	28.11
gene-LOC108903963	0.46	0.63	0.5	8.69	6.99	7.96	0.58	1.04	1.88
gene-LOC108903964	1.28	2.06	1.61	1.26	1.47	1.34	1.45	1.48	1.5
gene-LOC108903965	51.54	52.01	74.13	0.15	0	0	0	0.04	0.08
gene-LOC108903966	0.42	0.61	0.9	1.94	2.69	1.75	3.7	2.91	3.2
gene-LOC108903967	14.95	18.48	10.6	28.71	29.02	35.49	67.4	64.26	83.49
gene-LOC108903968	0.48	0.32	0.28	2.33	2	1.98	0.55	0.83	1.1
gene-LOC108903969	1003.33	960.35	908.77	2741.84	2994.58	2218.21	476.9	644.51	445.38
gene-LOC108903971	51.37	52.79	71.2	1705.62	1757.19	2096.77	3145.38	2789.64	2433.07
gene-LOC108903973	28.52	30.89	36.67	10.27	11.12	9.63	7.8	7.45	5.99
gene-LOC108903976	67.75	67.72	76.38	71.79	80.28	66.18	62.57	63.08	70.92
gene-LOC108903979	24.92	24.39	20.51	24.76	25.78	17.24	26.18	21.56	17.87
gene-LOC108903982	19.29	20.14	17.77	24.29	23.09	27.74	14.71	14.28	14.27
gene-LOC108903983	0.17	0.18	0.14	0.28	0.47	0.26	0.08	0.11	0.03
gene-LOC108903984	7.19	7.53	8.67	0.04	0	0.05	0	0.11	0.04
gene-LOC108903986	0.48	0.55	0.44	1.07	1.78	1.33	1.73	1.52	1.45
gene-LOC108903987	4.93	4.7	3.58	53.7	51	78.43	43.04	51.54	57.29
gene-LOC108903992	20795.6	19458.9	17273.1	14466	13040	17800.8	8858.35	8248.69	8167.84
gene-LOC108903994	853.33	808.17	763.72	1062.48	1060.27	1360.79	428.17	331.44	212.36
gene-LOC108903995	79.37	74.31	54.32	10.43	14.23	16.93	9.34	9.28	8.95
gene-LOC108903997	283.07	276.59	301.62	71.43	67.61	73.65	101.86	60.99	63.85
gene-LOC108903999	163.46	157.73	193.15	169.29	149.94	170.07	121.63	152.98	172.91
gene-LOC108904000	10.19	11.41	15.13	0.12	0	0.08	0.86	0.39	0.5
gene-LOC108904002	2.16	1.97	1.35	5.48	6.03	8.2	1.14	0.73	1.58
gene-LOC108904005	2523.13	2258.23	2457.48	2957.47	2739.2	3398.52	1393.55	1602.17	1732.07
gene-LOC108904006	0.38	0.65	0.39	3.85	4.35	2.71	1.73	1.42	1.48
gene-LOC108904010	6.57	6.8	7.74	4.72	5.65	4.09	10.99	10	9.9
gene-LOC108904012	2.86	3.21	3.68	3.24	3.2	2.51	1.39	1.02	1.09
gene-LOC108904013	1.96	1.55	1.55	1.71	1.9	1.66	2.41	2.37	1.69
gene-LOC108904014	0	0	0	0.23	0.15	0.11	0.25	0.17	0.23
gene-LOC108904016	10.23	8.88	8.65	8.81	9.74	8.38	7.78	7.98	7.43
gene-LOC108904017	0.91	0.72	0.58	12.22	12.6	11.03	7.99	5.7	7.08
gene-LOC108904018	2.27	2.63	2.92	8.71	8.54	9.43	2.09	1.82	1.96
gene-LOC108904019	4.65	5.44	3.45	32.77	30.56	35.12	6.75	7.73	7.59
gene-LOC108904020	0.05	0.03	0.17	0.35	0.37	0.43	0.12	0.15	0.22
gene-LOC108904027	10.35	12.13	9.84	12.1	11.54	9.19	28.22	34.56	32.83
gene-LOC108904029	0.54	0.49	0.73	0.71	0.34	0.7	0.56	0.44	0.68
gene-LOC108904030	2.13	2.75	3.05	0.13	0.04	0.02	0	0.01	0
gene-LOC108904032	1471.92	1481.97	1347.35	1038.43	1116.2	837.73	1156.87	1106.59	1019.76
gene-LOC108904033	0.85	0.85	0.85	4.5	3.75	3.17	2.66	3.24	2.52
gene-LOC108904040	71.4	74.27	79.62	278.82	275.94	283.93	71.55	80.69	81.88
gene-LOC108904042	2.02	1.7	2.31	1.7	1.35	1.36	5.9	5.99	7.28
gene-LOC108904043	1.54	1.22	1	8.49	11.48	7.97	7.35	7.69	9.09
gene-LOC108904047	0.16	0.52	0.32	1.34	1.08	0.73	0.22	0.19	0.28
gene-LOC108904051	1.06	0.81	0.6	9.25	9.46	7.48	10.68	11.74	11.23
gene-LOC108904052	253.27	254.4	214.07	87.75	84.44	86.78	231.76	231.49	174.17
gene-LOC108904054	214.46	200.32	228.66	318.41	330.13	328	155.09	164.03	180.62
gene-LOC108904056	77.66	75.52	67.07	49.48	48.51	51.23	57.88	67.69	54.07
gene-LOC108904059	107.62	104.09	94.96	117.14	127.07	110.65	62.69	63.91	64.5
gene-LOC108904064	1.45	1.93	1.89	31.3	32.33	28.66	13.04	13.25	15.03
gene-LOC108904066	102.99	116.66	92.27	93.44	89.22	98.99	79.59	65.68	62.55
gene-LOC108904067	101.83	99.91	110.1	244.15	245.44	225.97	51.67	57.18	62.27
gene-LOC108904069	0.74	1.1	0.94	0.03	0	0	5.93	4.71	4.12
gene-LOC108904074	2.09	2.1	1.59	2.6	3.1	2.57	0.95	0.48	0.51
gene-LOC108904077	0	0	0	0	0	0.05	8.92	9.12	10.6
gene-LOC108904081	11.88	14.02	12.39	11.94	13.11	9.53	14.53	14.91	11.82
gene-LOC108904085	38.77	38.69	47.88	37.85	37.2	42.04	19.61	22.74	21.53
gene-LOC108904087	231.42	241.62	234.53	313.86	312.76	246.24	157.9	150.15	134.31
gene-LOC108904088	44.69	46.32	45.24	45.76	46.58	37.86	28.78	29.89	25.32
gene-LOC108904090	52.9	54.15	42.41	66.34	67.33	52.46	33.59	32.87	29.07
gene-LOC108904091	89.28	90.06	81.25	86.31	91.22	70.21	74.79	65.41	57.32
gene-LOC108904097	0.77	1.05	1.11	3.04	3.55	3.58	3.03	3.29	3.84
gene-LOC108904098	0.81	1.14	1	0.32	0.44	0.23	0.88	0.51	0.49
gene-LOC108904103	3.73	2.68	3.38	11.59	13.52	12.85	4.25	3.35	4.86
gene-LOC108904104	0	0.03	0	0.69	0.42	0.57	0.14	0.03	0.03
gene-LOC108904105	1.65	1.83	2.08	7.8	8.43	7.61	6.1	5.86	6.53
gene-LOC108904106	8.25	8.68	8.53	7.76	7.51	9.13	10.5	13.62	14.62
gene-LOC108904108	0.86	0.35	0.76	4.31	4.13	4.54	3.74	3.87	3.13
gene-LOC108904109	13.15	12.49	20.19	11.31	10.52	10.29	12.4	12.92	12.27
gene-LOC108904110	4.17	4.15	6.14	0	0.01	0	0	0.01	0
gene-LOC108904111	1.03	0.57	0.76	10.55	12.47	10.61	7.12	8.23	9.44
gene-LOC108904113	1.12	1.22	1.2	6.64	6.64	7.06	4.84	4.53	4.75
gene-LOC108904114	0.11	0.07	0.1	1.5	1.43	1.23	0.51	0.58	0.55
gene-LOC108904127	1.31	1.15	1.21	10.04	10.72	9.3	1.57	2.56	2.91
gene-LOC108904130	0.14	0.27	0.23	0.73	0.95	1.05	0.89	0.8	0.58
gene-LOC108904131	0.01	0	0	0.13	0.24	0.14	0.09	0.04	0.1
gene-LOC108904134	0.2	0.22	0.21	4.61	5.71	2.24	0.6	0.42	0.58
gene-LOC108904139	0	0.02	0.02	0.53	0.61	0.33	0.1	0	0
gene-LOC108904141	99.18	100.74	86.8	72.1	80.03	60.32	56.83	53.99	49.07
gene-LOC108904147	3.46	4.67	6.88	0.25	0.29	0.1	0.25	0.16	0.13
gene-LOC108904154	0.21	0.18	0.15	1.24	1.29	1.28	0.02	0.25	0.15
gene-LOC108904155	0.23	0.33	0.5	0.95	1.16	0.33	0	0.14	0.27
gene-LOC108904156	15.57	16.99	14.7	11.33	11.53	9.5	17.6	16.84	13.92
gene-LOC108904157	8.38	8.02	8.26	11.98	11.03	8.56	3.82	3.7	4.88
gene-LOC108904160	0	0	0.06	0.66	0.5	0.34	0	0.06	0.13
gene-LOC108904161	36.03	37.22	38.52	105.37	113.56	80.62	13.22	15.8	14.08
gene-LOC108904169	2.35	2.05	2.92	10.61	10.93	8.94	7.56	7.49	9.74
gene-LOC108904170	0.18	0.38	0.24	0.47	0.08	0.27	0.96	0.99	1.25
gene-LOC108904171	0.81	0.71	1.71	0.84	0.59	0.86	0.92	0.98	1.24
gene-LOC108904174	1.12	1	0.85	1.07	1.39	0.7	1.02	0.97	1.38
gene-LOC108904178	30.4	32.95	28.92	26.35	28.43	21.46	26.18	28.19	21.74
gene-LOC108904180	1.13	1.52	0.84	2.18	2.63	1.7	0.89	0.7	0.88
gene-LOC108904186	0.53	0.38	0.05	0	1.24	0	0.96	2.45	1.03
gene-LOC108904188	1.12	1.42	2.45	0	0	0	0.04	0.08	0
gene-LOC108904191	0.21	0.2	0.3	5.45	3.8	5.4	2.54	1.88	2.25
gene-LOC108904192	0.92	0.89	0.89	3.79	4.3	3.58	2.18	2.88	2.8
gene-LOC108904193	0.17	0.1	0.03	2.68	2.83	2.79	1.33	1.61	2
gene-LOC108904194	0.44	0.67	0.61	3.11	2.77	2.63	3.31	3.02	3.23
gene-LOC108904195	0.15	0.12	0.1	0.63	1.05	0.77	1.38	1.19	1.46
gene-LOC108904196	0.09	0.08	0.04	0.17	0.08	0.77	0.03	0	0.03
gene-LOC108904199	27.25	29.33	28.41	19.12	18.06	15.57	19.15	21.5	21.64
gene-LOC108904200	0.57	0.79	0.87	0.54	0.28	0.49	0.14	0.42	0.36
gene-LOC108904201	1.18	1.34	1.3	7.85	8.83	6.75	6.24	5.89	7.51
gene-LOC108904203	2.11	1.04	0.75	4.53	2.17	7.81	4.28	2.57	8.66
gene-LOC108904206	0.46	0.69	0.56	2.44	2.87	1.5	2.46	2.77	2.51
gene-LOC108904209	2.12	2.51	1.3	8.31	8.74	9.16	7.75	8.59	11.27
gene-LOC108904212	11.42	11.65	16.74	0	0	0.36	0	0	0
gene-LOC108904213	101.7	95.93	77.87	126.68	113.97	152.22	58.14	64.68	59.98
gene-LOC108904214	1.9	1.99	1.95	1.43	1.66	1.91	2.44	1.53	2.19
gene-LOC108904215	5.84	5.44	7.19	3.64	3.67	3.49	3.33	2.82	3.19
gene-LOC108904217	35.7	33.65	38.74	58.48	58.77	45.49	14.58	16.82	16.73
gene-LOC108904220	4.05	3.1	2.47	16.19	15.9	14.64	11.41	8.92	8.88
gene-LOC108904221	19.72	18.35	18.85	22.31	22.08	18.53	12.85	13.38	12.53
gene-LOC108904224	0.05	0.03	0.15	0	0	0	0.19	0.28	0.09
gene-LOC108904225	1.13	1.14	1.33	0	0	0.01	0	0.12	0.06
gene-LOC108904227	38.78	40.7	44.18	22.25	24.1	20.29	16.28	13.13	12.87
gene-LOC108904230	13.66	16.1	13.07	19.29	21.8	14.11	9.76	9.78	9.35
gene-LOC108904231	0.76	0.55	0.39	0	0.15	0.15	0	0	0
gene-LOC108904233	0.04	0.03	0.04	0.47	0.48	0.22	0	0	0.07
gene-LOC108904234	0.36	0.41	0.78	0.05	0.23	0	0.19	0.48	0.18
gene-LOC108904235	1.34	0.85	0.8	11.32	15.02	12.43	8.03	9.34	8.64
gene-LOC108904236	9.01	7.77	8.72	7.7	10.01	8.08	7.4	9.11	8.36
gene-LOC108904238	8.99	9.19	9.21	8.78	8.45	6.67	4.51	5.13	4.58
gene-LOC108904239	0.62	0.75	0.57	4.93	5.01	5.02	1.11	1.51	1.05
gene-LOC108904241	31.1	26.88	42.72	4.07	7.65	6.3	1.38	3.76	1.82
gene-LOC108904244	0.96	1.26	1.9	9.12	11.97	17	3.43	2.71	5.84
gene-LOC108904246	36.87	25.91	38.07	5.39	6.22	3.24	2.69	2.54	1.42
gene-LOC108904247	1.35	2.42	2.08	10.01	8.3	9.46	10.02	10.66	11.49
gene-LOC108904249	0.03	0.42	0.22	1.01	1.38	0.98	1.12	1.3	1.11
gene-LOC108904250	5.02	4.93	4.57	22.02	24.65	31.26	0.44	1.17	0.5
gene-LOC108904251	1.81	2.09	2.08	9.63	10.87	11.1	4.87	5.01	5.36
gene-LOC108904254	1.85	2.19	4.51	0.54	0	0.34	0	0	0
gene-LOC108904255	1.09	1.47	1.67	7.34	8.05	7.55	3.97	3.85	4.35
gene-LOC108904256	3.34	3.89	3.44	17.86	21.24	13.85	9.36	9.81	10.12
gene-LOC108904259	0.99	0.92	0.79	5.15	4.62	4.54	4.8	3.46	5.33
gene-LOC108904261	6.73	6.78	6.49	23.55	25.77	26.01	23.08	24.94	26.57
gene-LOC108904262	0.69	0.74	0.87	4.18	4.33	3.92	4.74	4.21	5.04
gene-LOC108904263	7.07	7.01	6.55	8.42	7.9	6.99	15.35	14.77	13.36
gene-LOC108904265	1.23	0.79	0.41	0.6	0.79	0.96	0.15	0.07	0
gene-LOC108904268	0.74	0.38	1.05	5.06	5.67	4.38	3.48	3.77	4.01
gene-LOC108904269	0.16	0.18	0.57	0.86	1.39	0.87	0.36	0.28	0.47
gene-LOC108904271	920.87	948.82	857.75	774.96	838.64	614.09	449.99	495.24	453.3
gene-LOC108904272	3.43	4.17	4.29	0.5	0.19	0.36	0.32	0.36	0.29
gene-LOC108904275	6.59	7.29	7.71	0	0	0	0.06	0.05	0.05
gene-LOC108904276	10.68	10.77	10.14	5.56	5.74	4.96	11.06	10.28	9.16
gene-LOC108904279	3.61	3.55	3.08	12.99	14.61	12.79	16.08	17.79	16.92
gene-LOC108904282	8.39	7.18	8.76	27.18	27.96	32.98	3.38	3.95	4.07
gene-LOC108904283	0.44	0.13	0.38	3.29	2.71	3.38	1.31	1.44	1.36
gene-LOC108904285	5.2	6.75	5.83	13.2	14.78	12.58	41.21	41.79	42.46
gene-LOC108904286	40.53	39.03	38.12	18.18	22.41	17.53	49.22	47.68	50.26
gene-LOC108904287	83.53	86.35	78.57	24.55	25.99	20.14	155.67	147.72	159.89
gene-LOC108904288	2.11	1.71	1.61	3.05	3.14	3.29	1.45	1.05	1.06
gene-LOC108904289	13.87	13.72	12.1	10.74	11.75	9.64	13.89	14.05	10.77
gene-LOC108904291	4.34	4.32	3.2	4.52	4.34	3.17	4.72	4.77	4.09
gene-LOC108904292	3.86	4.11	4.63	14.4	16.3	15.08	6.04	7.07	7.15
gene-LOC108904294	0.12	0.16	0.08	0.08	0.06	0.12	0.06	0.01	0.01
gene-LOC108904298	2.14	1.82	2.59	0	0	0.05	0.05	0.08	0.16
gene-LOC108904305	2.78	2.96	2.44	41.19	43.12	38.47	27.71	28.65	30.89
gene-LOC108904308	53.05	52.11	53.92	170.29	187.3	164.6	215.74	197.24	197.13
gene-LOC108904309	1.62	1.73	2.22	6.76	7.01	7.41	3.79	3.57	3.51
gene-LOC108904311	5.11	4.69	7.22	3.57	4.2	3.19	0.73	0.75	0.92
gene-LOC108904318	3.7	4.21	4.02	1.63	1.46	1.47	1.79	1.79	1.15
gene-LOC108904321	0.16	0.21	0.27	0.78	0.95	0.87	1.09	0.97	1.07
gene-LOC108904322	0.07	0.16	0.25	0.64	0.71	0.67	0.74	0.7	0.73
gene-LOC108904323	0.23	0.34	0.28	2.3	2.39	2.35	1.12	1.11	1.34
gene-LOC108904324	0.07	0	0.06	0.61	0.78	0.66	0.37	0.33	0.4
gene-LOC108904325	0.18	0.04	0.11	1.07	1.03	1.2	0.66	0.57	0.63
gene-LOC108904327	0.19	0.13	0.04	0.79	0.91	0.84	0.57	0.42	0.37
gene-LOC108904328	0.45	0.68	0.7	0.73	0.78	0.4	0.86	0.62	0.55
gene-LOC108904329	0.05	0.06	0.11	0.79	1.5	1.66	1.02	0.9	1.09
gene-LOC108904330	0.1	0.05	0.06	0.64	0.98	0.41	0.45	0.54	0.41
gene-LOC108904333	2237.41	2221.8	1838.17	930.96	843.14	1180.47	1148.65	1160.54	1025.26
gene-LOC108904334	41.45	40.44	32.96	35.02	34.16	26.31	14.98	14.22	13.45
gene-LOC108904335	9.92	11.22	10.82	15.73	17.53	14.5	7.49	8.25	9.26
gene-LOC108904336	0.22	0.13	0.24	2.82	2.65	2.52	1.41	1.55	1.9
gene-LOC108904338	1.42	1.08	1.66	0.15	0	0	0	0.08	0
gene-LOC108904339	0.03	0.06	0.06	0.28	0.5	0.38	0.24	0.38	0.34
gene-LOC108904340	0.2	0.28	0.17	7.96	0.51	0.54	0.72	1.16	4.62
gene-LOC108904343	15.56	17.2	15.24	14.46	16.61	12.61	19.1	17.59	16.57
gene-LOC108904345	0.1	0.11	0.21	1.98	2.07	1.94	1.54	1.44	1.63
gene-LOC108904348	3.24	3.88	3.5	3.69	3.25	3.97	2.31	2.53	2.25
gene-LOC108904349	39.34	41.37	39.77	37.46	34.88	33.48	23.27	23.3	26.08
gene-LOC108904350	0.15	0	0.13	0.37	0.71	0.76	0.13	0	0
gene-LOC108904351	12.64	13.47	20.07	4.37	4.16	4.34	1.37	1.34	1.49
gene-LOC108904353	0.68	0.64	1.03	0	0	0	0	0	0.03
gene-LOC108904354	28.26	28.22	33.37	1.43	1.15	0.82	49.87	52.43	57.53
gene-LOC108904355	1.51	2.02	1.62	7.82	7.61	5.66	9.31	10.26	12.89
gene-LOC108904356	0.94	0.93	1.09	0	0.01	0	0.01	0	0
gene-LOC108904358	0.27	0.32	0.51	1.15	1.58	0.96	1.29	1.29	1.46
gene-LOC108904359	1.73	1.72	1.25	10.78	10.78	11.27	7.57	10.16	8.91
gene-LOC108904360	3.14	3.72	4.39	15.83	17.49	17.23	12.47	12.15	13.71
gene-LOC108904361	75.32	67.89	80.33	76.68	69.56	71.63	138.06	128.49	141.64
gene-LOC108904362	0.03	0.06	0.07	0.04	0.31	0.24	0.45	0.44	1.07
gene-LOC108904363	0.87	0.7	0.71	4.45	3.84	4.54	2.49	2.73	2.6
gene-LOC108904367	11.51	10.05	15.45	0.2	0	0.03	0	0	0.02
gene-LOC108904369	6.67	7.41	13.53	0	0	0	0	0	0
gene-LOC108904370	18.49	16.24	19.61	0	0	0	0	0	0
gene-LOC108904371	1.02	1.03	0.97	1.04	0.58	0.56	0	0.08	0
gene-LOC108904372	0.25	0.42	0.38	1.9	1.99	1.85	1.35	1.75	2.25
gene-LOC108904373	0.78	0.61	0.73	1.42	1.42	1.42	0.15	0.11	0.06
gene-LOC108904375	12.81	12.89	17.19	0.09	0.1	0	0	0.08	0
gene-LOC108904376	0.06	0.05	0.22	0	0.06	0	0	0.03	0.06
gene-LOC108904380	7.39	6.81	9.62	2.65	3.11	3.12	0.13	0	0
gene-LOC108904382	0.24	0.12	0.09	0.06	0	0.07	0.03	0.03	0.05
gene-LOC108904384	0.54	0.47	0.45	2.26	2.51	2.17	0.75	0.92	0.87
gene-LOC108904386	0.15	0.18	0.26	1.32	1.29	1.05	1.51	0.92	1.08
gene-LOC108904388	218.85	200.68	225.78	122.47	115.26	118.66	98.82	100.51	110.04
gene-LOC108904392	265.01	277	316.43	1046.07	1174.86	971.84	274.45	272.13	275.1
gene-LOC108904393	33.65	37.36	34.85	255.52	275.49	238.36	151.57	152.53	169.2
gene-LOC108904394	0.95	0.69	0.98	3.92	3.5	3.55	0.09	0	0
gene-LOC108904395	2.6	1.06	3.1	4.48	3.83	2.96	3.96	4.35	5.62
gene-LOC108904396	0.64	0.96	0.75	4.26	4.77	6.8	0.95	1.24	1.45
gene-LOC108904398	22.34	23.35	24	40.66	39.75	40.02	19.8	18.31	17.74
gene-LOC108904404	134.82	123.83	85.62	713.36	712.28	618.43	243.76	291.82	330.23
gene-LOC108904407	224.49	235.65	212.43	357.73	348.67	340.16	115.6	115.33	128.92
gene-LOC108904408	1.92	1.91	0.98	14.38	14.75	15.57	4.09	4.51	5.14
gene-LOC108904409	0.4	0.46	0.43	0.19	0.38	0.19	0.72	0.57	0.64
gene-LOC108904411	9.46	9.91	10.65	31.04	28.38	33.93	11.39	10.37	10.59
gene-LOC108904413	1.58	1.76	2.04	14.15	15.49	10.41	8.1	8.49	8.11
gene-LOC108904419	2.97	3.33	4.58	0.1	0.04	0	0	0	0
gene-LOC108904422	5.5	4.85	7.66	1.54	1.27	1.44	0.09	0.04	0.02
gene-LOC108904423	0.09	0.08	0.04	0	0.02	0.09	0.28	0.38	0.28
gene-LOC108904431	2.42	2.4	3.49	9.01	10.36	8.86	5.63	5.89	6.09
gene-LOC108904446	23.78	22.78	19.8	20.89	23.15	18.55	26.51	25.83	22.17
gene-LOC108904448	1528.71	1555.68	1415.67	1088.15	1128.64	986.81	1020.55	987.57	995.32
gene-LOC108904454	0.47	0.4	0.62	0.13	0.15	0.12	0.06	0	0
gene-LOC108904455	332.48	370.89	290.49	284.56	293.85	280.92	212.8	196.18	157.96
gene-LOC108904457	2.98	2.62	2.75	10.48	11.45	12.28	9.25	9.48	9.71
gene-LOC108904461	3.72	3.4	4.76	0	0	0	0	0	0
gene-LOC108904462	204.59	202.24	208.82	170.81	191.68	145.33	59.64	63.3	69.91
gene-LOC108904463	13.75	12.88	12.6	3.64	5.04	2.94	16.91	11.79	11.52
gene-LOC108904466	11.13	10.81	15.1	9.69	7.14	7.94	4.51	5.52	6.55
gene-LOC108904467	3.67	4.57	2.74	9.36	12.13	10.4	3.09	3.14	3.98
gene-LOC108904468	1.49	2.13	1.29	1.61	1.45	1.96	1.18	1.95	1.63
gene-LOC108904471	0.39	0.46	0.78	0.86	1.12	0.88	2.43	2.24	2.34
gene-LOC108904472	15.71	13.93	13.96	11.34	15.15	9.95	9.02	11.99	11.17
gene-LOC108904474	46.04	45.51	46.64	10.36	11.28	10.72	41.56	38.57	44.09
gene-LOC108904475	1.92	2.09	1.59	5.73	3.74	3.52	0.92	1.09	1.02
gene-LOC108904477	2.01	1.72	1.71	5.92	6.22	5.17	6.68	6.32	6.53
gene-LOC108904478	45.26	45.59	42.28	1.78	1.55	1.2	131.21	120.72	125.51
gene-LOC108904479	38.99	38.3	30.87	48.28	80.92	46.28	13.23	42.26	31.37
gene-LOC108904480	1046.9	1042.36	797.06	37.79	43.36	28.95	608.87	630.74	711.68
gene-LOC108904481	0.1	0.13	0.22	0.96	0.79	0.92	0.8	0.69	0.98
gene-LOC108904482	0.83	0.58	0.82	0.78	0.56	0.7	1.35	1.64	0.84
gene-LOC108904483	2.85	2.2	2.71	31.1	32.16	32.5	21.47	25.78	25.86
gene-LOC108904484	46.43	49.34	47.09	2.63	3.08	3.58	362.78	383.49	414.41
gene-LOC108904486	0.02	0.15	0.14	0.11	0.31	0.11	0.58	0.36	0.29
gene-LOC108904487	1.32	1.76	1.7	0.48	0.76	0.67	1.01	0.7	0.84
gene-LOC108904489	0.12	0.23	0	0.57	0.47	0.78	0.48	0.6	1.16
gene-LOC108904496	35.96	35.81	22.78	46.9	44.99	29.68	17.4	18.63	21.65
gene-LOC108904499	0.03	0.06	0.07	0.31	0.27	0.15	2.89	4.52	4.98
gene-LOC108904500	830.96	783.83	828.83	4.39	3.21	3.63	2176.61	2430.13	2904.99
gene-LOC108904503	0	0.07	0.24	17.11	24.7	6.74	0.23	0.49	0.49
gene-LOC108904504	0.03	0.18	0.36	0.73	0.66	0.37	0.71	0.88	0.81
gene-LOC108904506	12.91	15.7	11.66	12.49	12.67	11.12	19.1	15.64	15.09
gene-LOC108904510	23.82	23.34	29.77	0	0	0	0	0	0
gene-LOC108904511	0.12	0	0.1	1.22	1.62	0.88	0.25	0.67	0.14
gene-LOC108904513	148.26	138.55	143.62	88.59	93.93	113.67	65.36	70.33	85.35
gene-LOC108904514	5.75	6.16	7.07	66.16	69.92	59.01	26.56	25.54	26.97
gene-LOC108904515	5.55	5.5	6.74	0.65	0.96	0.72	0.34	0.51	0.52
gene-LOC108904516	0.36	0.48	0.45	0.77	0.89	0.88	0.31	0.18	0.26
gene-LOC108904517	31.43	32.7	30.26	45.73	46.83	40.76	23.03	24.5	22.32
gene-LOC108904518	8.02	8.03	11.39	6.03	6.87	5.33	6.3	7.68	9.2
gene-LOC108904520	4.95	4.63	5.63	1.35	1.76	1.03	1.55	1.38	0.89
gene-LOC108904522	1.86	2.09	1.96	1.71	2.16	1.8	1.64	1.47	1.78
gene-LOC108904523	1.48	1.64	1.68	2.21	2.14	2.17	1.21	1.21	1.02
gene-LOC108904524	0.54	0.23	0.07	0.31	0.31	0.26	0.36	0.77	0.65
gene-LOC108904528	2.29	2.49	3.55	14.86	16.44	17.11	10.02	9.74	13.51
gene-LOC108904529	0	0	0	0	0.8	0.8	0.91	0.34	1.18
gene-LOC108904530	24.27	28.94	30.32	7.55	8.14	8.83	1.08	1.85	1.74
gene-LOC108904531	0.51	0.15	0.78	1.01	0	0.85	0	0	0
gene-LOC108904532	861.94	875.32	832.6	1189.88	1209.26	1107.13	549.73	611.5	586.9
gene-LOC108904533	1111.33	1185.68	930.01	954.64	982.28	766.26	736.73	703.89	623.11
gene-LOC108904534	13.72	15.43	16.03	18.09	20.5	20.73	14.65	14.89	14.24
gene-LOC108904536	1.62	2	1.72	13.8	15.27	15.55	10.53	11.48	10.84
gene-LOC108904537	11.7	11.93	12.35	11.51	11.92	9.05	8.47	8.43	9.23
gene-LOC108904544	2.17	2.17	3.32	0.53	0.25	0.23	0.45	0.43	0.49
gene-LOC108904547	0.42	0.62	1.03	8.49	6.74	7.08	4.74	4.7	4.95
gene-LOC108904550	1.74	1.55	3.79	0.46	0.59	0.15	0.43	0.79	0.73
gene-LOC108904551	62.56	70.66	69.73	80.3	81.09	56.08	28.95	26.46	24.19
gene-LOC108904552	48.07	49.25	48.69	68.32	65.44	62.06	34.04	34.75	31.91
gene-LOC108904555	4.69	0.7	0.43	1.18	1.14	2.69	0.28	0.19	0.19
gene-LOC108904559	0.68	0.49	0.74	0.81	0.86	0.64	1.35	1.22	1.47
gene-LOC108904560	69.44	70.12	74.99	56.27	66.14	50.79	89.33	86.83	80.33
gene-LOC108904567	0.07	0.19	0.23	0	0	0	0	0	0
gene-LOC108904571	39.36	39.21	38.35	38.09	39.49	32.69	21.11	18.93	16.6
gene-LOC108904575	0.71	0.8	0.87	17.4	16.2	13.43	46.23	50.21	46.8
gene-LOC108904577	0.33	0.99	2.05	1.41	1.17	0.77	8.28	7.96	7.57
gene-LOC108904578	9.47	14.55	14.02	11.67	11.98	14.37	10.69	8.23	8.55
gene-LOC108904579	0.59	0.18	0.71	2.59	3.91	2.29	2.17	2.63	1.92
gene-LOC108904581	4.8	5.16	5.67	35.71	40.6	34.51	26.45	27.02	27.15
gene-LOC108904583	18.06	17.96	16.85	11.16	14.13	9.73	56.93	61.05	67.49
gene-LOC108904587	22.18	24.6	25.21	14.48	16.6	13.03	43.64	37.88	37.54
gene-LOC108904589	22.61	22.52	22.78	16.95	15.9	14.56	13.81	13.94	12.77
gene-LOC108904590	45.03	43.14	46.77	6.86	7.82	7.3	70.4	76.69	91.34
gene-LOC108904592	75.68	77.91	99.44	362.77	361.83	313.54	147.85	168.14	171.95
gene-LOC108904594	0.72	0.74	0.39	3.68	3.22	3.93	1.49	1.53	1.61
gene-LOC108904596	6.66	7.45	8.74	16.76	24.38	20.32	7.64	8.38	5.35
gene-LOC108904597	2.86	2.51	3.08	0.02	0.03	0.02	0.28	0.06	0.16
gene-LOC108904598	4.7	5.24	5.26	7.07	8.7	6.22	2.05	2.79	2.75
gene-LOC108904599	56224.1	55634.4	58331.7	83471.1	78204.3	64120.9	28738.9	32811.3	28486
gene-LOC108904600	14.85	14.75	13.73	12.06	11.59	9.03	11.26	11.29	8.81
gene-LOC108904601	35.6	35.45	30.48	42.14	36.17	29.19	21.52	21.84	19.83
gene-LOC108904602	3.62	4.79	3.33	3.65	2.58	2.89	1.96	2.27	2.03
gene-LOC108904606	0.34	0.56	0.82	0.08	0	0.25	0	0.07	0.07
gene-LOC108904607	7.25	7.99	7.31	14.03	13.52	10.04	6.98	5.75	6.02
gene-LOC108904609	79.31	82.66	67.5	146.65	164.83	85.71	50.83	51.19	47.44
gene-LOC108904610	1.15	1.31	0.98	4.88	6.05	3.52	6.09	5.79	6.15
gene-LOC108904614	3.36	3.64	4.93	0.26	0.34	0.56	0.18	0.91	0.48
gene-LOC108904616	4.23	4.2	6.85	1.58	0.62	0.77	0.96	1.08	0.41
gene-LOC108904617	72.99	76.03	59.87	37.24	38.76	37.73	35.75	37.18	32.23
gene-LOC108904619	1.59	1.41	0.82	2.64	2.63	1.85	4.14	5.41	5.06
gene-LOC108904620	26.83	28.74	27.04	20.23	20.35	18.36	24.17	22.89	20.46
gene-LOC108904622	10.71	11.1	10.16	10.2	9.49	9.67	7.26	7.69	8.34
gene-LOC108904623	1.36	1.03	0.89	1.92	6.03	2.7	2.41	4.23	5.43
gene-LOC108904625	6.24	6.78	7.7	0.05	0	0	0	0	0
gene-LOC108904626	21.6	23.77	31.21	0	0	0.03	0	0	0
gene-LOC108904629	1.27	1.25	2.05	0	0.06	0	0.52	0	0
gene-LOC108904631	0.17	0.23	0.21	1.92	1.48	1.53	0.65	0.98	1.39
gene-LOC108904632	0.29	0.24	0.89	0.16	0	0	0.04	0	0.06
gene-LOC108904636	8.52	7.84	7.2	7.41	6.72	7.11	7.65	7.24	7.53
gene-LOC108904639	0.53	0.43	0.49	1.64	1.53	1.43	1.63	1.71	1.58
gene-LOC108904643	0	0.05	0.14	1.06	0.58	1.08	0.84	0.54	0.85
gene-LOC108904646	4.53	3.21	3.29	5.75	3.36	5.99	11.68	11.59	11.01
gene-LOC108904648	0.29	0.19	0.12	1.47	1.03	1.15	0.31	0.23	0.41
gene-LOC108904655	0.07	0.04	0.08	0	0	0	0	0	0
gene-LOC108904661	17.17	7.65	12.4	2.52	14.89	2.89	27.64	18.75	20.01
gene-LOC108904664	1.67	1.59	1.73	9.44	10.97	10.62	10.61	10.6	11.64
gene-LOC108904665	0	0.3	0.07	0	0	0	1.1	0.77	0
gene-LOC108904666	1.19	1.32	1.59	5.39	6.63	5.53	3.03	3.44	3.42
gene-LOC108904667	9357.66	9352.22	6882.49	89.89	96.13	86.02	9485.77	10001.1	10748.8
gene-LOC108904668	132.6	134.76	186.14	0.71	1.38	0.72	0.95	0.62	1.17
gene-LOC108904669	0.5	0.51	0.51	4.84	5.24	3.99	5.21	5.64	5.66
gene-LOC108904670	0.71	0.5	0.6	4.78	5	4.29	3.74	4.27	4.78
gene-LOC108904672	0.05	0.22	0.09	0	0	0	0	0	0.02
gene-LOC108904674	0.12	0.22	0.31	0.09	0.01	0.07	0.05	0.01	0.05
gene-LOC108904676	27.03	26.32	22.9	25.28	28.03	20.11	39.74	34.1	27.7
gene-LOC108904678	0.81	0.64	1.02	0.13	0.08	0.06	0.12	0.06	0.03
gene-LOC108904680	68.82	68.7	59.8	47.89	50.54	43.56	33.37	35.52	37.42
gene-LOC108904685	1466.53	1474.06	1368.97	947.76	959.72	1030	1028.26	1121.37	1126.54
gene-LOC108904686	4.28	4.32	4.25	16.77	17.32	19.11	16.9	14.19	18.32
gene-LOC108904687	25.79	26.96	27.87	95.83	96.75	90.58	100.68	99.95	102.61
gene-LOC108904688	13.66	14.18	14.51	12.75	16.88	12.98	8.82	10.31	10.72
gene-LOC108904692	5.12	5.18	6.96	23.09	25.7	22.21	16.21	14.24	14.46
gene-LOC108904695	525.5	487.34	536.77	566.66	538.23	625.82	377.9	406.14	429.97
gene-LOC108904697	0.5	0.71	0.74	0.15	0.18	0.14	0.28	0.3	0.28
gene-LOC108904698	136.55	130.47	146.96	199.2	184.53	210.76	94.52	95.04	126.28
gene-LOC108904699	9.51	10.64	13.89	0	0	0	0	0.03	0
gene-LOC108904704	0.15	0.39	0.17	0.04	0.08	0.08	0	0	0
gene-LOC108904706	0.26	0.24	0.57	6	7.45	5.28	4.71	3.59	4.07
gene-LOC108904709	76.66	74.71	66.65	0.21	0.59	0.48	108.53	108.95	108.06
gene-LOC108904710	18.02	17.81	13.51	0.2	0.33	0.54	39.23	30.97	21.71
gene-LOC108904711	5.97	4.88	4.58	0.14	0	0	18.41	16.42	14.45
gene-LOC108904713	0.05	0.09	0.1	0.79	0.93	0.83	0.62	0.7	3.5
gene-LOC108904716	0.27	0.38	0.4	2.85	3.11	3.21	2.35	2.28	2.18
gene-LOC108904717	703.79	709.46	674.52	985.82	1264.92	422.94	103.86	97.51	98.38
gene-LOC108904718	41.07	42.3	40.18	36.4	36.31	33.74	62.38	60.85	56.31
gene-LOC108904720	34.49	34.83	39.95	44.41	39.43	49.3	34.75	29.81	30.27
gene-LOC108904721	0.09	0.08	0.11	0.08	0.19	0.04	0.37	0.22	0.23
gene-LOC108904722	222.22	207.95	165.58	0.82	0.82	0.51	701.32	513.42	366.09
gene-LOC108904723	0.46	0.36	0.49	2.67	3.16	2.93	2.04	1.74	2.07
gene-LOC108904724	0.12	0.21	0.13	0	0	0	0	0.06	0.11
gene-LOC108904731	477.39	482.75	471.85	428.35	429.01	476.25	426.86	423.3	473.33
gene-LOC108904732	3.91	4.31	4.23	27.57	30.86	26.46	13.51	16.85	17.86
gene-LOC108904733	20.04	22.27	30.81	172.33	258.84	75.78	181.38	217.09	127.03
gene-LOC108904736	9.34	10.77	6.5	5.2	5	3.29	2.05	2.16	2.4
gene-LOC108904737	3.23	3.56	3.28	3.32	3.42	3	4.09	4.16	3.57
gene-LOC108904739	29.25	28.88	27.98	31.62	36.42	26.12	29.46	24.49	25.15
gene-LOC108904742	5.23	5.46	5.08	4.41	5.09	4.03	10.67	9.1	8.09
gene-LOC108904744	19.05	20.45	13.64	2.9	2.82	2.72	7.39	6.42	7.01
gene-LOC108904746	1.4	2.12	3.4	1.51	1.66	3.03	3.5	5.71	4.07
gene-LOC108904747	22.67	24.7	25.98	18.69	21.24	22.95	12.96	13.76	15.6
gene-LOC108904749	0.98	0.99	0.59	0.9	0.84	0.66	0.96	0.93	0.73
gene-LOC108904755	1.39	1.29	1.3	0.66	0.92	0.74	0.38	0.18	0.4
gene-LOC108904756	12.81	13.55	14.36	9.14	9.04	7.17	13.4	13.14	11.55
gene-LOC108904758	3.19	3.17	3.9	3.02	3.17	2.84	1.61	1.94	2.06
gene-LOC108904761	0.45	0.49	0.6	0.61	0.47	1.04	0.18	0.08	0
gene-LOC108904763	0.69	0.44	0.77	0	0.03	0.02	1.83	1.79	2.02
gene-LOC108904764	0.56	0.82	0	0	0	0	0	0	0
gene-LOC108904766	0.41	0.54	0.43	3.35	4.06	2.98	5.08	5.54	5.23
gene-LOC108904772	0.24	0.35	0.19	0.3	0.28	0.26	0.31	0.18	0.16
gene-LOC108904778	2.24	1.96	1.55	0	0	0	1.44	2.85	1.85
gene-LOC108904779	0.59	0.4	1.83	2.1	0	4.33	7.79	1.24	0
gene-LOC108904781	9.02	8.11	11.82	5.61	6.8	7.21	14.29	13.36	14.3
gene-LOC108904783	0.51	0.74	0.96	0.79	0.67	0.62	0.53	0.53	0.92
gene-LOC108904784	34.63	32.88	35.48	529.64	562.09	518.5	260.85	294.08	307.01
gene-LOC108904788	0.63	0.29	0.9	3.65	5.04	4.36	2.4	2.69	2.32
gene-LOC108904797	0.35	0.2	0.43	2.46	2.88	2.13	3.43	3.77	3.85
gene-LOC108904798	5.78	5.89	7.59	27.57	30.11	26.39	16.88	17.45	19.62
gene-LOC108904803	3.83	1.38	5.22	0	0	0	0	0	0
gene-LOC108904804	12.26	12.6	12.42	66.48	66.17	58.47	26.58	33.93	29.08
gene-LOC108904806	0.57	0.09	0.73	2.65	3.16	3.61	0.31	0.18	0.37
gene-LOC108904808	2.08	2.09	2.66	11.7	12.8	10.13	9.05	9.54	9.3
gene-LOC108904810	2.67	2.63	3.01	11.86	12.6	15.06	6.56	6.76	6.62
gene-LOC108904814	0.24	0.38	0.3	0.81	0.9	1.13	0.1	0.27	0.09
gene-LOC108904817	2.46	3.7	3.79	4.18	4.89	3.12	1.8	1.6	2.29
gene-LOC108904819	71.34	70.2	89.33	24.58	25.71	22.31	11.89	12.78	13.54
gene-LOC108904821	0.84	0.3	0	6.28	4.54	9.1	0.19	0.33	0.17
gene-LOC108904824	0.08	0.04	0.04	0.16	0.29	0.09	2.35	2.91	1.39
gene-LOC108904827	90.69	93.63	76.24	79.84	83.06	69.99	123.92	127.87	121.07
gene-LOC108904829	19.59	19.84	17.98	53.32	53.1	51.56	73.22	68.8	74.09
gene-LOC108904830	0.3	0.17	0.31	0.8	0.91	0.85	0.23	0.09	0.11
gene-LOC108904833	0	0.11	0	0.57	2.08	0.29	0	0	0.03
gene-LOC108904834	2.24	2.03	2.68	7.21	8.32	8.95	2.71	3.32	2.97
gene-LOC108904835	11.05	12.85	13.46	9.65	8.55	8.79	71.08	69.42	76.52
gene-LOC108904839	0.22	0.37	0.36	3.85	4.57	5.04	2.53	1.92	3.21
gene-LOC108904842	0.72	0.24	0.25	4.15	4.5	4.79	5.93	8.8	10.84
gene-LOC108904845	51.94	55.83	74.58	733.48	773.9	996.33	66.99	77.3	87.49
gene-LOC108904851	1.18	0.93	1.49	7.92	7.58	11.61	0	0	0.15
gene-LOC108904863	0.76	0.44	0.73	0	0	0	0	0	0
gene-LOC108904864	47.01	59.4	36.21	3.8	5.72	1.28	14.19	9.09	13.6
gene-LOC108904867	1.09	1.2	1.1	6.76	6.99	6.5	4.13	3.14	4.02
gene-LOC108904870	1.6	1.44	2.65	0.33	0.35	0.23	0.1	0.06	0.1
gene-LOC108904872	0.82	1.03	1.52	0.75	0.79	0.51	0.89	0.98	1.41
gene-LOC108904874	0.33	0.53	0.27	0.07	0.05	0.02	4.62	4.76	5.07
gene-LOC108904876	14.01	13.4	17.93	39.89	35.16	32.72	6.94	7.42	8.19
gene-LOC108904879	15.72	16.16	24.28	0.11	0.09	0.03	0.05	0.01	0
gene-LOC108904880	24.5	25.68	26.34	30.09	33.08	27.74	17.17	17.35	18.22
gene-LOC108904881	123.27	120.45	136.92	156.75	162.04	157.08	70.57	85.88	73.15
gene-LOC108904885	3.14	2.99	4.92	3.49	3.66	3.19	2.86	2.48	3.12
gene-LOC108904886	36.01	36.32	33.41	70.61	71.07	74.51	18.36	22.97	25.28
gene-LOC108904890	0.11	0.05	0.18	0	0	0	0	0	0
gene-LOC108904891	0.41	0.3	0.32	0.05	0	0.08	0	0	0
gene-LOC108904896	8.78	7.1	10.56	0.19	0.18	0.2	0	0	0
gene-LOC108904897	0.64	0.51	0.59	0.53	0.47	0.56	0.46	0.62	0.45
gene-LOC108904898	0.62	0	0.7	2.66	1.86	3.56	0	0	0.61
gene-LOC108904900	66.69	69.84	69.11	88.48	95.17	74.89	41.33	34.9	29.95
gene-LOC108904901	13.83	12.71	15.34	5.29	4.69	3.99	4.2	3.73	3.18
gene-LOC108904903	2.95	3.19	4.62	3.52	4.01	3.95	1.99	2.06	1.48
gene-LOC108904906	0.27	0.19	0.51	0.77	1	0.63	0.05	0	0.05
gene-LOC108904913	20.66	18.98	21.01	111.39	119.99	93.06	44.05	42.42	48.76
gene-LOC108904914	11.74	11.41	15.64	4.38	4.06	4.08	4.89	4.77	4.36
gene-LOC108904917	1.29	1.29	1.12	32.82	36.52	32.47	30.63	30.62	35.44
gene-LOC108904918	10.7	9.04	6.64	41.8	42.78	46.18	10.8	9.75	11.31
gene-LOC108904919	3.27	3.89	2.4	3.74	2.97	3.15	1.9	3.25	2.35
gene-LOC108904922	0.04	0.05	0.04	2.04	1.85	1.63	1.23	1.17	1.22
gene-LOC108904923	1.22	0.9	0.91	69.22	79.38	79.22	15.28	17.99	18.33
gene-LOC108904925	0.87	0.91	0.96	11.42	12.3	11.22	7.22	8.22	7.56
gene-LOC108904931	1.13	1.35	1.25	5.16	5.47	4.29	6.99	6.43	7.47
gene-LOC108904933	0.29	0.36	0.33	0.07	0.16	0.08	0	0.07	0.03
gene-LOC108904936	1.64	1.53	1.71	10.71	10.75	7.37	5.85	5.1	5.52
gene-LOC108904940	1.04	1.09	1.15	13.08	12.73	11.43	20.3	17.69	21.97
gene-LOC108904942	26.06	27.28	28.59	47.9	55.58	50.1	20.8	19.16	23.69
gene-LOC108904944	105.79	111.92	151.43	0.08	0.09	0	0.07	0.03	0.2
gene-LOC108904947	76.18	70.19	105.45	316.89	306.03	469.85	65.39	74.62	46.37
gene-LOC108904953	0.12	0.1	0.06	0.05	0	0.05	0.18	0	0.05
gene-LOC108904956	12.64	13.84	15.74	52.69	51.65	53.23	35.77	39.79	42.84
gene-LOC108904957	5.8	5.33	25.56	0.11	0.05	0	0	0.1	0.59
gene-LOC108904958	1.59	1.58	1.63	6.89	7.45	7.55	7.21	6.43	7.4
gene-LOC108904960	23.54	24.49	30.59	111.1	111.38	146.34	15.27	19.43	11.26
gene-LOC108904961	0.05	0.08	0.06	0.37	0.35	0.23	0.27	0.25	0.18
gene-LOC108904965	0.02	0.04	0.05	0	0	0	0	0	0
gene-LOC108904967	2	2.65	2.67	19.97	22.24	20.69	15.38	16.41	17.2
gene-LOC108904968	0.07	0.06	0.09	1.21	1.18	1.18	0.09	0.12	0.17
gene-LOC108904971	2.83	1.75	2.58	22.57	18.65	22.47	15.13	11.47	14.97
gene-LOC108904972	35.73	35.28	31.56	258.27	263.69	232.89	154.22	158.01	181.18
gene-LOC108904973	0.14	0.33	0.49	1.75	1.42	1.41	1.56	1.78	1.5
gene-LOC108904975	0.15	0.14	0.2	1.11	1.56	1.22	1	0.43	0.69
gene-LOC108904977	3.72	3.77	4.83	21.41	20.72	21.02	12.64	13.21	14.75
gene-LOC108904978	6.46	6.42	9.33	1.96	3	0.84	0.41	0.22	0.21
gene-LOC108904979	10.84	10.49	14.77	0	0	0	0	0	0
gene-LOC108904981	0.42	0.58	0.45	3.21	3.84	3.17	0.86	1.07	0.9
gene-LOC108904989	0.68	0.55	1.32	0	0.08	0	0	0.04	0.02
gene-LOC108904996	9.38	8.65	10.84	8.67	8.69	7.51	12.96	16.29	18.49
gene-LOC108904998	3.38	3.09	4.17	8.53	8.41	8.75	16.91	17.57	18.86
gene-LOC108905000	0.21	0.42	0.32	1.86	2.22	2.41	0.34	0.15	0.15
gene-LOC108905001	146	145.03	116.02	5.57	4.75	8.55	212.55	228.42	246.19
gene-LOC108905004	47.52	47.33	47.42	15.89	16.24	12.34	62.03	51.21	46.99
gene-LOC108905005	2.98	2.68	2.92	17.91	15.22	17.45	9.29	8.63	10.31
gene-LOC108905006	2.82	2.33	2.92	9.78	11.6	9.41	8.25	8.49	9.11
gene-LOC108905007	1.46	1.68	1.37	3.59	3.44	3.37	6.7	5.89	7.11
gene-LOC108905013	113.53	100.12	96.87	108.94	81.62	127.77	68.56	64.74	76.91
gene-LOC108905014	0.2	0.14	0.17	1.3	1.31	0.81	0.5	0.3	0.81
gene-LOC108905016	0	0.01	0.01	0.03	0.05	0.03	0.05	0.14	0.11
gene-LOC108905018	691.26	676.26	712.75	9.38	10.06	10.86	1330.18	1291.64	1421.72
gene-LOC108905019	48.63	49.59	64.04	8.9	9.16	11.11	68.17	51.78	56.12
gene-LOC108905021	180.65	186.64	180.23	174.57	192.81	145.93	181.01	179.94	166.68
gene-LOC108905027	1.05	1.27	1.46	8.01	7.48	6.71	4.61	4.42	4.87
gene-LOC108905030	21.43	18.48	19.74	42.57	42.64	38.01	14.61	15.57	16.87
gene-LOC108905032	10.83	11.28	11.52	9.65	11.53	10.76	10.91	10.52	13.13
gene-LOC108905034	0.18	0.13	0.15	0.73	0.94	0.71	0.46	0.5	0.68
gene-LOC108905036	1.97	1.5	0.99	1.97	1.92	0.55	0.18	0.27	0.61
gene-LOC108905037	9.23	8.79	9.42	38.35	42.65	32.94	38.8	36.62	39.28
gene-LOC108905043	15.22	12.98	12.62	28.69	27.48	53.28	11.27	12.21	13.72
gene-LOC108905044	0.39	0.25	0.38	4.49	3.42	3.29	1.81	1.34	2.48
gene-LOC108905045	2.01	1.96	2.12	13.84	14.38	12.8	10.15	10.18	11.85
gene-LOC108905054	1.42	2.14	1.85	0.41	0	0.38	2.46	2.03	3.1
gene-LOC108905055	1779.52	1804.11	1609.82	980.15	978.1	1113.67	1279.29	1254.8	1263.26
gene-LOC108905061	0.32	0.22	0.08	0.48	0.64	0.32	0.04	0.23	0.16
gene-LOC108905064	0.4	0.63	0.11	0	0.13	0.34	1.21	1.45	1.38
gene-LOC108905066	2.47	2.26	3.6	14.22	14.76	13.38	12.27	12.02	13.35
gene-LOC108905067	0.81	0.68	1.09	0.59	0.23	0.48	0.35	0.28	0.41
gene-LOC108905068	1	1.64	1.6	1.53	1.21	1.68	0.27	0.58	0.87
gene-LOC108905071	1.76	2.6	3.44	23.66	22.92	22.28	18.99	20.16	19.93
gene-LOC108905075	14.35	13.94	16.4	27.34	30.33	27.47	8.8	7.36	10.56
gene-LOC108905078	6.06	7.39	6.21	26.34	29.92	33.95	13.11	13.62	14.27
gene-LOC108905082	118.7	123.06	105.52	87.48	99.49	76.91	156.38	132.04	120.13
gene-LOC108905083	2.42	1.21	4.65	0.56	4.98	0.16	2.13	2.14	7.11
gene-LOC108905084	3	3.66	2.97	1.95	1.18	0.83	0.8	0.48	0.69
gene-LOC108905086	1.27	1.13	1.57	2.14	1.87	20.37	0.74	0.88	0.83
gene-LOC108905093	37.98	40.84	37.03	37.1	39.31	30.07	37.7	35.31	32.84
gene-LOC108905094	27.77	30.74	28.59	14.25	13.95	11.44	16.17	14.68	14.24
gene-LOC108905095	12.35	12.57	13.07	14.05	17	12.1	12.14	9.82	8.34
gene-LOC108905097	0	0.03	0.01	0	0	0	0.02	0.15	0.01
gene-LOC108905101	3.03	1.83	2.37	10.22	11.08	9.12	7.05	8.82	9.12
gene-LOC108905102	0.78	0.82	0.8	4.7	6.55	4.89	3.59	3.62	3.89
gene-LOC108905110	10.97	9.92	9.13	8.87	10.26	7.66	7.43	9.55	9.5
gene-LOC108905111	10.07	11.16	9.31	13.84	17.2	12.2	7.14	6.44	7.6
gene-LOC108905113	5.89	5.74	6.65	5.83	6.18	5.27	3.79	2.96	3.32
gene-LOC108905124	2.97	2.6	2.67	0.03	4.35	3.51	20.57	6.55	4.77
gene-LOC108905125	1.1	1.3	1.09	0.68	1.09	0.66	1.26	1.1	1.24
gene-LOC108905129	74.93	78.65	69.11	58.52	59	46.98	37.58	37.72	36.47
gene-LOC108905130	0.54	0.59	0.59	0.44	0.78	0.6	0.22	0.16	0.22
gene-LOC108905131	0.52	0.49	0.59	1.26	1.55	1.47	2.15	2.08	2.15
gene-LOC108905133	2.15	1.92	2.28	0	0	0	0	0	0
gene-LOC108905139	1.5	1.9	1.9	10.48	10.03	9.51	7	7.2	8.84
gene-LOC108905142	8.92	9.16	9.34	7.9	7.89	7.88	4.46	4.41	4.09
gene-LOC108905144	67.14	66.63	64.61	83.88	83.85	77.85	47.12	46.8	61.13
gene-LOC108905145	152.18	155.58	122.38	155.32	157.36	117.91	73.16	76.75	66.52
gene-LOC108905146	6.01	5.08	3.85	7.07	6.47	6.51	1.3	1.46	1.49
gene-LOC108905154	1.83	1.77	1.11	1.15	0.91	0.87	0.47	1.23	1.95
gene-LOC108905161	0.01	0	0.02	0.29	0.41	0.34	0.08	0.1	0.14
gene-LOC108905168	3.66	3.82	4.45	16.12	18.39	15.43	8.45	9.95	11.14
gene-LOC108905169	0.54	1.13	1.33	3.19	2.17	1.82	3.53	4.85	4.05
gene-LOC108905170	290.17	281.98	307.81	357.48	326.07	348	511.77	486.37	545.64
gene-LOC108905174	1.58	2.18	1.47	21.21	18.81	20.47	11.98	12.28	18.59
gene-LOC108905176	3.16	2.3	3.02	15.34	16.03	14.36	11.69	11.53	13.67
gene-LOC108905178	0.99	0.57	0.78	6.79	7.95	10.76	6.12	9.37	9.94
gene-LOC108905179	3.6	3.53	4.08	0	0	0	0	0	0
gene-LOC108905182	0.13	0.06	0.1	0.13	0.25	0.35	0.23	0.3	0.28
gene-LOC108905183	0.94	0.53	0.82	4.93	3.75	4.61	5.06	4.71	6.68
gene-LOC108905186	2.61	2.07	2.86	12.89	15.23	15.43	6.27	6.84	7.4
gene-LOC108905187	0.12	0.06	0.07	0.39	0.32	0.32	0.05	0.04	0.06
gene-LOC108905190	2.43	2.05	3.26	0	0	0	0	0	0
gene-LOC108905195	0.01	0	0	0	0.17	0.51	0.51	0.79	0.3
gene-LOC108905197	57.02	55.2	45.12	74.38	80.05	74.23	38.03	38.95	43.45
gene-LOC108905198	9.14	8.82	6.83	4.07	4.96	6.82	9.35	8.4	9.71
gene-LOC108905202	0.23	0.12	0.17	2.09	2.11	1.7	0.98	1.18	1.2
gene-LOC108905205	7.9	7.09	7.64	8.12	6.9	10.06	4.99	6.67	6.53
gene-LOC108905206	0.23	0.16	0.44	0	0	0	0	0.11	0.17
gene-LOC108905207	0.29	0.21	0.18	1.38	1.46	1.58	1.44	0.81	1.42
gene-LOC108905208	2.92	4.08	3.34	17.79	16.97	18.38	7.66	7.75	9.78
gene-LOC108905218	0.33	0.56	0.45	0.96	1.24	1.42	0.06	0.13	0.1
gene-LOC108905219	0.9	0.57	0.67	5.75	4.67	5.75	0.98	1.52	1.15
gene-LOC108905222	11.56	13	13.97	60.11	65.8	59.39	42.99	42.38	46.96
gene-LOC108905224	104.81	104.89	129.17	46.3	52.34	55.45	47.57	55.93	64.98
gene-LOC108905225	43.58	46.34	51.92	9.76	8.39	9.52	50.43	56.47	65.87
gene-LOC108905226	1125.09	1125.46	805.58	23.53	24.8	33.57	979.32	977.24	1118.76
gene-LOC108905228	0.07	0.05	0.03	0.98	2.54	0.58	0.73	0.65	0.81
gene-LOC108905229	16.23	16.1	17.71	55.95	55.69	51.6	52.51	57.23	63.47
gene-LOC108905231	0.28	0.22	0.23	2.15	2.46	2.21	1.58	1.42	1.65
gene-LOC108905233	3.77	3.63	3.72	22.39	23.03	23.18	17.79	17.99	18.31
gene-LOC108905234	37.39	38.33	44.61	0.06	0.13	0.03	223.76	271.26	295.82
gene-LOC108905235	4.82	4.23	4.1	4.68	4.85	5.19	2.74	3.82	3.84
gene-LOC108905236	7.63	5.03	4.35	42.14	38.4	49.29	14.62	12.17	18.07
gene-LOC108905239	0.2	0.19	0.24	0.29	0.42	0.29	0.05	0.06	0.05
gene-LOC108905248	4.45	4.39	6.31	0	0	0	0.03	0	0
gene-LOC108905249	0.21	0.06	0.19	0	0	0	0	0.06	0
gene-LOC108905252	0.76	1.7	1.72	7.78	8.01	7.63	4.56	4.93	5
gene-LOC108905254	7.55	6.85	4.91	4.37	4.85	3.29	10.42	11.57	14.35
gene-LOC108905256	0.1	0.07	0.16	0	0	0	0	0	0
gene-LOC108905257	1.88	2	1	7.82	7.87	7.24	3.84	5.81	5.91
gene-LOC108905258	4.41	2.96	4.4	12.25	12.32	13.86	12.67	18.04	17.57
gene-LOC108905259	1.83	1.74	1.22	4.08	5.26	3.9	4.61	5.04	5.83
gene-LOC108905260	0.28	0.2	0.04	6.35	8.01	2.55	4.22	4.8	5.34
gene-LOC108905271	77.56	82.38	88.1	251.5	267.87	206.12	89.04	86.37	95.92
gene-LOC108905274	2.9	2.93	4.16	0.28	0.43	0.26	0.06	0.12	0.01
gene-LOC108905278	0.88	0.88	1.06	1.44	2.88	2.58	3	2.15	1.75
gene-LOC108905280	1.98	1.62	2.42	2.47	3.99	1.81	27.51	30.83	35.79
gene-LOC108905281	2.86	3.27	2.91	2.73	3	2.87	25.37	24.49	29.06
gene-LOC108905284	9.01	8.28	7.91	39.9	35.83	50.29	23.96	24.72	27.96
gene-LOC108905289	0.29	0.99	0.45	3.47	4.17	4.75	4.66	8.87	5.81
gene-LOC108905290	0.86	0.93	1.49	2.48	2.14	2.14	4.68	4.62	4.7
gene-LOC108905291	0.2	0.44	0.4	0	0	0	0	0	0
gene-LOC108905294	0.34	0.48	0.4	1.18	1.54	1.1	1.51	1.4	1.44
gene-LOC108905298	2.16	2.41	2.67	12.41	12.46	10.58	9.27	7.76	9.63
gene-LOC108905299	2104.62	2150.94	1816.19	843.67	779.5	1028.73	1271.02	1274.99	1199.35
gene-LOC108905300	2.64	2.05	2.48	0.75	0.61	0.64	1.1	0.93	1.17
gene-LOC108905301	56.9	58.81	60.77	74.73	71.6	84.02	36.73	34.36	46.25
gene-LOC108905303	14.7	15.13	14.5	6.54	10.58	8.04	15.06	16.19	13.24
gene-LOC108905306	0.04	0.04	0.02	0.78	0.61	0.32	0.41	0.43	0.32
gene-LOC108905309	0.48	0.53	0.59	1.67	1.65	1.72	2.43	1.95	2.37
gene-LOC108905316	0.11	0.26	0.36	0.22	0.45	0.16	1.15	0.87	1.11
gene-LOC108905317	2.8	2.64	3.43	14.12	15.68	18.71	5.53	6.98	10.07
gene-LOC108905319	3.87	4.12	5.31	20.05	22.53	13.54	0.3	0.27	0.54
gene-LOC108905321	5.56	5.27	7.49	27.88	22.92	39.31	8.98	12.94	10.12
gene-LOC108905323	97.67	99.08	107.71	11.44	11.9	9.78	173.21	154.76	161.14
gene-LOC108905324	2.52	2.65	3.14	14.32	13.46	16.13	11.3	10.31	11.78
gene-LOC108905327	1.34	1.5	2.07	16.11	19.43	12.95	4.71	4.06	4
gene-LOC108905328	5.92	7.61	4.45	25.13	22.55	22.42	25.02	31.3	29.13
gene-LOC108905331	5.03	4.81	6.39	0	0	0	48.09	61.64	73.83
gene-LOC108905332	22.97	23.76	16.97	0.66	0.66	0.98	92.09	84.14	90.55
gene-LOC108905334	0.14	0	0.28	0	0	0	0	0	0
gene-LOC108905335	184.09	178.32	236.32	1.49	1.17	1.6	10.45	9.05	7.4
gene-LOC108905337	13.81	13.36	16.87	0.13	0.68	0.43	14.81	11.82	12.78
gene-LOC108905338	2	2.57	3.41	18.99	20.09	15.68	14.09	14.53	15.66
gene-LOC108905341	35.89	38.74	43.65	7.55	9.43	8.4	34.67	36.95	43.99
gene-LOC108905342	358.46	367.79	275.85	25.4	26.25	21.54	189.54	205.71	214.66
gene-LOC108905345	32.95	35.05	35.51	2.06	2.14	1.5	10.78	7.6	7.59
gene-LOC108905347	190.3	183.83	191.69	19.9	24.19	22.45	172.16	147.72	147.81
gene-LOC108905348	0.54	0.67	0.82	0.42	0.44	0.36	0.47	0.57	0.34
gene-LOC108905352	0.34	0.31	0.19	2.03	3.11	1.8	3.01	6.84	5.65
gene-LOC108905356	3.98	3.93	5.66	0	0	0	0	0	0
gene-LOC108905357	0.44	0.25	0.26	0	0	0	0	0.02	0
gene-LOC108905364	2.06	2.11	2.53	0.08	0.08	0.05	0.12	0.05	0.13
gene-LOC108905368	3.71	3.09	3.66	18.15	15.37	13.73	9.2	10.52	11.51
gene-LOC108905369	40.1	42.17	43.11	124.9	127.06	126.44	137.52	153.39	183.37
gene-LOC108905371	2.13	2.12	2.77	29.54	26.76	24.9	21.47	16.9	22.94
gene-LOC108905372	3.26	3.09	3.73	14.31	14.71	11.96	3.46	3.68	2.88
gene-LOC108905373	0	0	0.62	5.8	3.77	3.8	0	0	0
gene-LOC108905377	7.21	7.52	8.39	33.86	37.34	31.75	26.21	27.86	31.88
gene-LOC108905378	0.46	0.35	0.64	0.24	0.7	0.37	0.43	0.37	0.21
gene-LOC108905379	2.26	1.74	1.75	10.36	11.37	8.93	6.4	7.53	10.08
gene-LOC108905382	0.59	0.59	0.96	7.56	8.96	6.83	6.89	5.17	5.86
gene-LOC108905383	1.93	2.14	1.7	12.57	13.32	9.72	1.32	1	0.83
gene-LOC108905385	2425.41	2365.38	2240.41	1315.28	1237.94	1548.04	1596.3	1572.13	1702.42
gene-LOC108905386	0.29	0.21	0.17	1.1	1.59	1.04	0.98	1.36	0.96
gene-LOC108905389	0.94	1.5	1.82	14.09	12.62	13.42	8.08	7.57	7.43
gene-LOC108905393	0.63	0.66	0.29	5.48	3.59	4.26	3.37	3.65	4.22
gene-LOC108905394	2.2	2.25	2.44	11.47	11.99	9.32	3.16	2.47	2.91
gene-LOC108905395	1.1	1.65	1.55	5.92	5.88	6.47	0.95	1.03	1.41
gene-LOC108905396	3.39	3.53	4.5	4.92	6.37	2.83	11.1	13.13	16.87
gene-LOC108905397	545.02	547.09	523.66	336.59	305.78	381.36	275.61	252.75	288.22
gene-LOC108905399	12.48	15.9	16	11.5	14.22	9.58	17.33	17.51	18.69
gene-LOC108905407	0.08	0	0	0.99	0.49	1.23	0.25	0.53	0.84
gene-LOC108905409	0	0.16	0	0.42	1.15	0	3.21	2.26	2.31
gene-LOC108905419	5.08	5.54	6.74	9.05	9.61	9.09	3.17	3.15	3.37
gene-LOC108905424	21.35	22.35	23.36	17.26	19.51	18.71	16.04	14.7	15.18
gene-LOC108905425	1.41	1.03	1.53	1.11	1.02	0.81	0.96	0.83	1.01
gene-LOC108905426	0.47	0.6	0.49	6.35	6.08	5.57	4.3	4.05	4.51
gene-LOC108905428	9.74	11.72	12.23	52.24	56.55	56.82	9.8	10.46	12.7
gene-LOC108905429	2.42	1.66	1.72	11.24	7.86	11.1	5.56	6.39	6.22
gene-LOC108905431	0.53	0.71	1.03	0.65	0.72	0.65	1.06	0.9	0.72
gene-LOC108905434	0.43	0.34	0.25	2.71	1.98	1.13	0.92	0.86	1.44
gene-LOC108905435	8.33	8.05	10.48	38.6	36.51	37.09	19	16.31	19.54
gene-LOC108905437	1.2	1.15	0.89	1.29	1.55	1.71	3.15	2.58	2.38
gene-LOC108905440	0	0.09	0	1.04	2.79	1.34	0.11	0.1	0.1
gene-LOC108905441	3.22	1.56	0.78	85.73	110.98	67.51	0.22	0.2	0.2
gene-LOC108905442	0.99	0	0.24	25.9	33.51	20.15	0	0.11	0.11
gene-LOC108905445	0	0	0	0.94	6.46	6.62	0	0	0
gene-LOC108905446	9.79	10.36	8.65	7.75	8.69	8.49	9.75	8.45	7.13
gene-LOC108905450	0.58	0.66	1.21	3.9	3.68	3.58	0.86	0.8	1.17
gene-LOC108905453	0.88	0.73	0.85	2.57	2.87	2.57	3.27	3.77	3
gene-LOC108905454	1.08	0.85	1.45	0.84	0.87	1.04	6.38	5.58	6.1
gene-LOC108905466	0	0	0	0.07	0.05	0.02	0.12	0.11	0.07
gene-LOC108905467	27.37	24.47	30.31	10.29	10.81	9.55	36.92	31.9	31.99
gene-LOC108905468	0.74	0.66	0.88	4.76	5.28	4.5	3.35	3.61	3.91
gene-LOC108905469	0.75	0.71	0.87	3.33	3.55	3.67	1.74	1.39	1.49
gene-LOC108905470	1.29	1.56	2.5	0.37	0.41	0.22	0.16	0.06	0.18
gene-LOC108905471	6.81	6.76	6.67	7.28	7.04	7.44	7.31	5.86	8.16
gene-LOC108905473	0.04	0.24	0.1	1.43	1.08	0.83	1.33	0.95	1.99
gene-LOC108905476	0.62	0.39	0.55	5.47	4.82	4.66	3.01	3.67	2.93
gene-LOC108905482	4.85	4.17	7.11	27.78	28.37	33.04	26.17	29.44	34.74
gene-LOC108905485	0	0.04	0	0.82	0.48	0.89	0.09	0.07	0.2
gene-LOC108905486	0.08	0.13	0.15	0.82	1.23	0.79	0.34	0.33	0.22
gene-LOC108905487	8.83	8.85	8.83	41.51	40.01	48.51	5.81	5.73	6.94
gene-LOC108905491	0	0.31	0	3.05	3.2	5.32	1.13	1.42	1.45
gene-LOC108905492	0.02	0.03	0	0.77	0.72	0.49	0.64	0.92	0.67
gene-LOC108905494	0.33	0.12	0.03	0.96	1.11	1.21	0.65	0.61	0.68
gene-LOC108905495	0.31	0.6	0.3	4.09	4.04	5.55	1.36	1.36	1.77
gene-LOC108905497	0.06	0.06	0	2.27	2.5	1.43	0.35	0.82	0.51
gene-LOC108905501	12.86	12.22	16.46	0.14	0	0.15	0	0	0
gene-LOC108905502	1.15	1.02	1.62	0.02	0.02	0.03	0.02	0.03	0.01
gene-LOC108905503	0.46	0.39	0.31	0.7	0.99	1.03	0.39	0.28	0.24
gene-LOC108905505	15.2	15.96	13.59	1.28	1.68	1.52	17.78	17.86	19.83
gene-LOC108905506	5.23	5.66	5.67	31.39	29.53	28.09	12.51	16.69	18.54
gene-LOC108905508	0.03	0.04	0.14	0	0.02	0	0.03	0.02	0.01
gene-LOC108905511	2.34	2.58	2.92	21.08	20.5	18.17	15.18	14.27	16.44
gene-LOC108905512	4.84	4.85	4.98	17.01	18.3	15.25	22.9	20.97	22.35
gene-LOC108905513	0.25	0.15	0.05	1.24	1.19	1.21	0.97	0.82	1.17
gene-LOC108905514	0.16	0.15	0.25	0.48	0.3	0.07	0.48	0.59	0.58
gene-LOC108905515	1.6	2.22	2.8	0	0.13	0.04	0.2	0.25	0.2
gene-LOC108905516	1.18	1.21	1	2.34	2.86	3.76	0.76	0.55	0.69
gene-LOC108905517	0.85	0.89	0.98	0	0.01	0	0	0	0
gene-LOC108905519	13.45	14.83	13.84	5	4.15	5.09	12.19	14.42	16.93
gene-LOC108905520	1073.46	1039.88	1000.99	166.29	193.66	154.13	1013.54	1060.75	1193.07
gene-LOC108905524	0.55	0.48	0.42	0	0.05	0	0	0	0.03
gene-LOC108905525	0.43	0.48	0.57	2.24	2.88	2.77	1.03	0.88	1.17
gene-LOC108905533	2.7	2.94	4.03	0.07	0	0	0	0	0.18
gene-LOC108905535	0.95	0.23	0.11	1.18	1.4	2.02	0.91	1.77	1.68
gene-LOC108905536	36.03	39.11	33.34	27.26	28.87	27.29	29.36	27.91	28.57
gene-LOC108905538	2.72	2.33	3.41	0.28	1.15	0.32	3.69	1.9	2.24
gene-LOC108905539	116.02	116.91	93.94	39.07	35.32	24.35	215.14	185.91	165.98
gene-LOC108905540	1.01	0.8	1.41	5.89	5.39	5.51	5.66	5.61	5.55
gene-LOC108905542	1.98	1.68	1.73	18.09	16.73	15.89	5.34	5.28	5.69
gene-LOC108905544	62.21	58.53	57.43	74.72	75.78	74.04	31.32	36.85	40.47
gene-LOC108905546	0.24	0.2	0.12	2.15	2.64	2.35	1.94	2.29	2.13
gene-LOC108905547	70.76	64.56	68.63	4.53	4.54	3.62	37.66	43.66	49.59
gene-LOC108905548	4.16	4.26	3.98	3.28	3.02	2.54	3.72	2.88	3.2
gene-LOC108905549	19.18	19.85	24.49	98.48	90.46	102.06	35.25	39.76	44.01
gene-LOC108905550	243.27	232.3	209.62	4.86	7.67	6.76	117.43	128.86	156.35
gene-LOC108905551	10.07	10.23	11.68	8.55	10.82	9.27	8.27	8.55	9.98
gene-LOC108905553	1.12	1.6	1.34	7.09	7.8	7	5.78	4.44	5.26
gene-LOC108905554	5.64	6.79	7.59	2.19	2.79	2.42	0.76	1.16	0.8
gene-LOC108905555	3.45	3.51	3.96	12.51	11.54	5.03	30.7	33.47	35.87
gene-LOC108905557	0.48	0.56	0.71	2.97	3.11	2.23	5.91	5.34	4.95
gene-LOC108905561	1.43	2.02	2.29	10.41	12.18	10.44	6.65	8.03	9.13
gene-LOC108905564	1.84	2.51	2.19	12.06	10.51	13.13	4.84	5.09	4.78
gene-LOC108905566	0.16	0.22	0.19	0.86	0.9	0.31	1.12	0.85	0.87
gene-LOC108905569	0	0.08	0.03	0.74	0.64	0.51	0.27	0.05	0.09
gene-LOC108905572	2.15	3.31	3.48	12.12	15.82	12.69	3.3	4.13	4.27
gene-LOC108905573	178.23	164.19	152.07	903.88	928.01	921.46	279.51	290.13	292.52
gene-LOC108905575	10.88	9.6	7.43	7.09	2.92	3.27	1.84	2.53	2.61
gene-LOC108905576	14.44	11.22	8.05	116.21	119.95	200.15	24.84	19.9	29.01
gene-LOC108905581	0.19	0.14	0.11	0.77	0.73	0.13	0	0	0
gene-LOC108905583	1.65	1.73	1.67	8.63	8.66	7.6	4.17	4.93	4.96
gene-LOC108905584	2.44	2.24	2.29	7.56	8.14	6.63	8.63	7.91	7.35
gene-LOC108905585	52.94	48.17	45.07	95.28	92.33	84.88	29.27	41.88	38.77
gene-LOC108905586	60.94	55.63	71.29	82.49	85.05	74.51	37.3	37.55	47.7
gene-LOC108905587	671.12	669.04	553.98	636.62	619.36	600.73	325.6	347.66	355.9
gene-LOC108905590	160.78	145.32	126.18	127.35	142.15	115.44	125.7	144.29	134.93
gene-LOC108905591	130.18	129.41	105.97	100.04	100.02	85.25	74.59	72.84	64
gene-LOC108905592	2.96	3.85	2.58	1.45	3	1.53	0.68	0.76	0.62
gene-LOC108905593	176.09	171.25	222.43	8.03	7.73	11.21	2.71	2.65	2.27
gene-LOC108905599	62.16	57.7	60.82	186.2	195.85	149.6	57.41	64.96	69.76
gene-LOC108905602	91.45	90.57	101.96	77.81	82.51	64.49	45.52	53.27	47.7
gene-LOC108905605	0.83	0.86	1.3	2.08	2.42	1.71	0.33	0.24	0.17
gene-LOC108905606	1.1	1.07	0.81	6.38	6.76	4.4	3.62	2.88	4.17
gene-LOC108905607	0.02	0	0	0.02	0	0	1.05	0.87	0.92
gene-LOC108905609	6.25	6.9	7.66	5.76	6.12	4.72	3.91	3.14	4.76
gene-LOC108905610	17.51	16.01	19.06	43.32	46.22	49.31	0.93	0.73	0.55
gene-LOC108905611	7.12	7.03	3.62	2.31	1.27	2.56	0	0.1	0.1
gene-LOC108905612	1.62	1.96	2.45	8.24	8.39	6.85	5.49	5.5	6.78
gene-LOC108905614	17.02	16.78	17.51	73.05	76.54	66.28	38.87	40.67	44.31
gene-LOC108905615	2.89	3.29	3.14	2.64	3.25	2.76	2.05	1.58	1.88
gene-LOC108905617	23.32	23.22	28.14	31.09	32.46	28.32	18.71	17.94	18.49
gene-LOC108905620	0.13	0.13	0.25	0.52	0.65	0.42	0.91	0.67	0.85
gene-LOC108905626	1.34	0.22	1.36	25.1	21.96	50.67	1.99	1.21	3.72
gene-LOC108905627	2.77	2.75	3.98	1	0.94	0.8	0.75	0.84	0.7
gene-LOC108905629	9.57	9.05	14.34	92.44	97.38	104.72	24.67	31.37	19.92
gene-LOC108905650	2.36	2.94	2.31	0	0	0	0	0	0
gene-LOC108905651	9.37	9.8	8.49	13.02	12.99	11.11	6.18	6.9	6.88
gene-LOC108905653	3.68	3.93	5.23	0.08	0.05	0.21	0.08	0.04	0
gene-LOC108905654	0.96	1.66	0.56	0.34	0.54	0.39	0.14	0.22	0.45
gene-LOC108905655	0.68	1.15	1.34	10.53	13.7	12.2	0.72	0.93	0.93
gene-LOC108905663	20.03	19.4	17.26	169.74	199.7	151.05	48.85	38.49	30.33
gene-LOC108905665	3.52	3.75	3.87	3.73	4.23	3.59	4.38	5.07	4.8
gene-LOC108905666	1.02	0.85	1.05	6.28	6.58	5.88	5.23	5.32	5.19
gene-LOC108905667	1.47	1.34	0.79	7.67	8.77	7.74	7.91	8.12	7.87
gene-LOC108905669	0.33	0.4	0.23	1.5	1.76	1.73	1.21	1.04	1.19
gene-LOC108905670	0.64	0.56	3.79	4.54	4.49	5.02	1.17	1.3	1.57
gene-LOC108905675	0	0.16	0	1.19	1.09	1.65	0.28	0.33	1.09
gene-LOC108905677	4.57	2.44	1.98	19.13	15.24	22.85	6.31	5.68	8.58
gene-LOC108905678	0.46	0.66	0.6	4.55	3.64	5.17	1.5	2.04	2.73
gene-LOC108905679	0.19	0.17	0.43	0	0	0	0	0	0
gene-LOC108905680	0.05	0	0	0.59	0.41	0.45	0.16	0	0.06
gene-LOC108905683	0.54	1.49	0.74	4.41	2.71	4.77	2.98	3.04	3.84
gene-LOC108905684	0.12	0.07	0.06	0.98	0.91	0.75	0.17	0.11	0.33
gene-LOC108905689	1.33	0.74	1.5	0.58	0.21	0.82	1.67	1.46	2.14
gene-LOC108905694	0.35	0.07	0.55	0	0	0	0	0	0
gene-LOC108905695	28.81	28.98	26.26	26.86	28.87	24.52	32.05	32.51	31.77
gene-LOC108905697	1.41	1.92	1.23	3.08	2.39	1.85	6.02	7.11	7.48
gene-LOC108905700	3.62	4.13	1.77	34.92	29.52	13.75	106.96	127.29	154.04
gene-LOC108905701	2.08	1.82	1.85	12.32	11.91	9.9	7.5	7.99	7.84
gene-LOC108905707	0.68	0.71	0.69	3.67	3.12	3.43	2.36	2.86	3.48
gene-LOC108905709	2.04	1.36	2.34	11.61	10.78	11.67	8.96	7.34	10.11
gene-LOC108905711	2.01	2.95	1.65	1.37	1.72	1.49	1.19	1.52	1.21
gene-LOC108905712	0.58	0.76	0.55	6.31	5.35	6.43	2.18	1.49	1.34
gene-LOC108905714	0.81	0.01	0.82	0	0.02	0	0.03	0.03	0
gene-LOC108905718	0.98	2.22	0.5	1.77	2.04	1.02	0.5	0.52	0.9
gene-LOC108905719	551.94	619.04	517.47	673.29	715.22	582.22	377.83	364.08	332.14
gene-LOC108905724	363.77	360.04	332.86	6	6.19	4.87	708.68	608.74	597.58
gene-LOC108905725	20.57	20.46	17.84	35.37	34.16	30.23	11.83	16.34	15.07
gene-LOC108905732	221.31	226.12	211.68	193.35	192.33	190.13	174.02	183.29	167.42
gene-LOC108905733	1.35	1.14	1.31	8.76	11.52	9.14	3.87	6.81	6.41
gene-LOC108905734	267.63	321.99	237.71	212.96	214.36	192.55	176.52	166.04	147.47
gene-LOC108905736	0.21	0.26	0.33	1.27	1.31	1.27	1.33	1.2	1.39
gene-LOC108905739	1383.6	1437.09	1290.56	882.89	915.19	852.2	962.86	928.81	926.62
gene-LOC108905740	2.21	2.44	2.03	1.91	2.51	1.5	1.27	1.31	1.06
gene-LOC108905742	9.48	9.81	8.91	8.12	7.78	6.24	9.74	7.66	7.51
gene-LOC108905743	19.1	17.7	16.57	11.4	13.61	10.99	14.02	14.76	16.36
gene-LOC108905747	0.19	0.34	0.38	1.87	1.64	1.23	1.22	1.33	1.98
gene-LOC108905749	0.51	0.87	0.99	2.66	3.83	3.33	2.33	2.18	2.24
gene-LOC108905750	1.41	3.54	3.92	23.11	23.76	20.53	15.23	9.65	11.44
gene-LOC108905752	1.94	2.13	2.71	10.37	10.28	10.34	4.44	4.67	5.05
gene-LOC108905753	3.68	2.62	2.73	12.11	12.65	13.02	29.5	33.16	36.98
gene-LOC108905757	2.99	3.31	3.23	10.76	11.34	8.47	10.44	12.13	13.13
gene-LOC108905760	0.28	0.24	0.18	0.19	0.15	0.06	0.27	0.18	0.14
gene-LOC108905761	1.5	1.83	1.18	7.04	6.86	10.19	2.12	2.02	2.18
gene-LOC108905763	16.27	20.51	22.16	3.41	5.7	6.83	4.24	3.71	6.45
gene-LOC108905765	1.08	1.11	1.29	8.85	10.21	9.22	6.04	5.85	6.27
gene-LOC108905766	1.36	1.17	0.59	3.76	4.96	4.15	3.51	2.74	4.18
gene-LOC108905768	5.23	6.12	5.82	32.48	34.47	34.42	12.89	14.94	14.46
gene-LOC108905772	0.86	0.68	0.97	1	0.93	0.95	0.65	0.42	3.15
gene-LOC108905775	5.76	6.08	5.47	5.08	5.65	4.09	8.79	7.32	5.44
gene-LOC108905776	8.42	9.41	10.87	0	0	0	0	0	0
gene-LOC108905779	0	0	0	0.08	0	0.17	0.28	0.54	0.54
gene-LOC108905782	4.44	3.81	6.03	8.67	11.36	7.58	1.83	1.06	1.16
gene-LOC108905784	0.46	0.13	0.41	1.16	1.17	1.07	1.25	1.22	1.46
gene-LOC108905789	22.25	23.67	28.75	11.11	10.69	9.9	7.64	8	8.61
gene-LOC108905790	0.17	0.22	0.11	0.08	0.15	0.08	0.18	0.11	0.3
gene-LOC108905791	3.39	3.49	3.73	8.72	10.47	8.89	2.39	2.45	2.21
gene-LOC108905795	0.1	0.08	0.11	0.82	0.97	0.7	0.86	0.6	0.67
gene-LOC108905796	32.33	32.22	26.1	23.32	21.19	18.03	17.75	17.28	15.04
gene-LOC108905800	4.04	5.71	3.94	4	6.31	4.54	3.99	5.47	3.92
gene-LOC108905808	1.26	0.88	0.82	9.81	9.08	7.98	8.62	8.7	9.48
gene-LOC108905809	0.47	0.55	1.03	0	0	0	0	0.04	0
gene-LOC108905811	0.35	0.36	0.53	4.66	5.65	5.14	2.82	3.06	3.15
gene-LOC108905812	59.28	69.5	96.33	0	0	0	0	0	0
gene-LOC108905814	481.44	466.5	536.77	560.96	564.75	708.2	332.07	378.42	426.33
gene-LOC108905815	7.44	4.34	6.97	0	0	0	0	0	0
gene-LOC108905816	13.88	13.62	18.65	61.27	72.21	65.23	30.88	30.21	34.12
gene-LOC108905818	44.81	55.37	38.65	47.67	50.56	38.14	54.26	45.85	44.07
gene-LOC108905820	0.68	0.32	0.3	0.71	1.17	1.35	2.49	2.49	1.73
gene-LOC108905821	7.96	8.11	5.09	46.45	42.81	63.12	22.23	28.57	36.34
gene-LOC108905822	2864.58	2818.41	3291.13	33.82	35.58	39.22	1801.45	1879.9	2112.89
gene-LOC108905823	0.44	0.22	0.68	3.1	2.36	4.02	3.26	3.31	3.73
gene-LOC108905827	0.34	0.48	0.17	0.87	0.33	0.55	0.78	1.07	0.81
gene-LOC108905829	0.35	0.43	0.16	0.27	0.22	0.05	0.21	0.1	0.13
gene-LOC108905830	5.94	7.08	7.27	22.63	23.93	20.46	23.4	21.81	24.52
gene-LOC108905832	3.37	2.89	2.39	4.37	4.32	4.2	12.22	9.2	8.89
gene-LOC108905833	0.43	0.42	0.49	3.29	2.48	3.26	2.21	2.48	2.83
gene-LOC108905837	2.17	2.81	2.59	0.53	0.6	0.48	0.23	0.39	0.19
gene-LOC108905838	3.69	3.12	3.35	23.43	22.35	21.72	19.18	20.47	22.79
gene-LOC108905841	1.61	1.75	2	0	0	2.14	0.16	1.37	2.87
gene-LOC108905848	5.41	5.03	6.1	1.07	1.22	1.03	22.97	23.01	19.44
gene-LOC108905854	44.38	46.22	56.46	14.14	16.7	12.58	14.56	15.06	15.44
gene-LOC108905855	43.83	46.99	46.71	39.99	43.92	33.17	32.1	29.75	28.7
gene-LOC108905856	9.74	9.28	10.9	13.34	14.71	12.36	34.08	36.74	43.09
gene-LOC108905859	0.2	0.3	0.21	2.1	1.71	1.75	2.08	2.72	1.94
gene-LOC108905860	0.45	0.38	0.73	2.64	2.44	2.71	3.43	3.95	3.6
gene-LOC108905861	0.67	0.58	0.9	1.3	1.15	1.02	1.77	2.11	1.66
gene-LOC108905864	2.44	3.58	3.42	0	0.53	0	0	0	0
gene-LOC108905870	2.55	2.25	2.46	35.11	36.64	31.71	31.44	35.49	34.9
gene-LOC108905871	0.25	0.29	0.41	1.46	1.62	1.42	0.4	0.44	0.44
gene-LOC108905873	1494.5	1412.41	1421.05	810.97	827.24	867.46	940.02	896.16	902.15
gene-LOC108905875	0.72	0.63	1.13	1.69	2.4	1.51	2.18	2.34	2.53
gene-LOC108905876	5.15	4.47	7.46	0.75	0.37	0.57	0.57	0.77	0.72
gene-LOC108905877	45.84	46.74	37.43	2.37	1.3	3.74	120.66	125.36	151.49
gene-LOC108905878	3.71	2.98	4.58	45.37	48.41	38.75	17.12	17.38	21.25
gene-LOC108905879	11.27	15.56	11.26	47.04	45.59	46.01	6.12	6.72	7.34
gene-LOC108905881	0.09	0.03	0.16	1.23	0.98	0.71	0.67	0.8	0.66
gene-LOC108905883	0.17	0.03	0.05	0.53	0.53	0.38	0.27	0.45	0.37
gene-LOC108905885	1.69	1.87	1.05	13.43	14.23	8.37	7.16	7.54	7.98
gene-LOC108905887	39.44	7.24	23.52	10.19	14.32	11.48	21.78	17.4	22.14
gene-LOC108905888	4.61	5.14	4.5	4.15	4.86	5.07	2.72	2.83	2.7
gene-LOC108905892	3.12	3.63	3.74	20.54	17.49	31.03	9.34	11.1	15.12
gene-LOC108905894	3.16	3.85	2.73	16.58	16.17	18.64	12.62	9.21	7.45
gene-LOC108905897	0.66	0.79	0.68	6.12	6.32	3.63	3.93	4.81	4.59
gene-LOC108905900	17.95	17.19	21.35	236.82	253.79	303.28	81.28	98.85	122.17
gene-LOC108905904	1.02	1.17	1.52	5.83	5.11	5.04	2.11	1.94	2.63
gene-LOC108905905	260.38	220.67	269.4	193.08	152.85	187.95	139.51	161.15	181.58
gene-LOC108905906	1.97	2.69	1.62	15.86	15.83	17.58	12.93	10.27	12.79
gene-LOC108905910	0.7	0.53	0.62	0.72	0.45	0.75	0.19	0.21	0.22
gene-LOC108905911	240.11	239.51	262.59	215.36	244.78	222.44	158.23	163.56	182.8
gene-LOC108905913	8.95	9.68	10.78	34.94	34.33	31.55	41.19	41.66	46.77
gene-LOC108905918	2.07	1.83	2.07	13.28	12.47	10.23	8.36	10.84	10.11
gene-LOC108905919	74.44	76.81	71.62	82.28	91.07	73.2	36.53	34.85	31.07
gene-LOC108905921	0.11	0.13	0.05	0.36	0.53	0.36	0.49	0.47	0.56
gene-LOC108905923	4.59	2.69	5.33	0.75	0.48	0.67	0.3	0.04	0.27
gene-LOC108905925	0.09	0.04	0.06	0.8	1.26	0.52	0.72	0.83	0.93
gene-LOC108905927	12.69	20.22	41.08	38.25	20.22	14.1	20.58	5.66	9.36
gene-LOC108905929	2.24	2.16	2.48	13.5	13.31	12.29	12.05	12.71	12.78
gene-LOC108905930	2	1.55	2.12	7.77	8.02	7.47	7.69	9.34	8.65
gene-LOC108905931	0	0.07	0.07	0.28	0.86	0.25	0.64	0.9	0.87
gene-LOC108905932	0.7	0.72	0.55	0.16	0.11	0.06	6.13	7.85	7.78
gene-LOC108905935	0.22	0	0.07	2.85	1.84	1.95	0.9	0.9	1.23
gene-LOC108905937	6.7	7.11	9.68	0.06	0.07	0.09	0.14	0.07	0.09
gene-LOC108905939	0.8	1.53	2.48	8.29	6.63	11.99	2.98	3.66	3.51
gene-LOC108905940	276.59	277.77	276.41	235.77	227.73	312.94	326.69	352.33	351.57
gene-LOC108905941	3.57	3.37	3.7	46.44	48.32	46.05	26.54	26.41	31.29
gene-LOC108905943	3.3	4.49	5.31	18.96	18.36	22.35	14.22	12.86	12.93
gene-LOC108905946	0.55	0.78	0.41	0.1	0.09	0.05	0.09	0.08	0.25
gene-LOC108905947	21.13	22.89	19.26	18.58	14.29	23.8	5.86	6.72	8.79
gene-LOC108905949	9.89	10.33	12.63	44.81	46.62	41.89	34.51	33.42	37
gene-LOC108905951	0.39	0.32	0.35	0.57	0.78	0.56	0.26	0.18	0.26
gene-LOC108905952	0.24	0.49	0.55	3.79	4.75	3.93	5.92	5.79	5.77
gene-LOC108905960	3.09	2.08	3.29	27.06	24.94	25.14	11.82	14.95	13.83
gene-LOC108905964	10.22	10.77	13.49	1.57	1.74	1.49	1.67	1.47	1.45
gene-LOC108905965	1.42	1.72	1.25	7.84	7.86	7.05	5.08	4.19	6.02
gene-LOC108905966	1.49	1.87	2.32	1.17	1.88	1.25	0.61	0.7	0.56
gene-LOC108905967	1164.12	1156.36	1065.25	1094.68	1048.95	1263.28	1060.26	1053.38	1148.55
gene-LOC108905969	0.35	0.44	0.54	7.06	7.15	6.2	4.98	5.48	6.38
gene-LOC108905972	29.5	29.71	29.63	139.56	139.74	129.85	49.73	50.24	54.93
gene-LOC108905973	0.11	0.1	0.13	0.01	0.02	0.01	0.07	0.06	0.1
gene-LOC108905974	0.93	0.77	0.71	3.72	3.57	3.15	2.61	2.6	2.7
gene-LOC108905976	0.29	0.18	0.12	0.6	0.34	0.61	0.08	0.09	0.08
gene-LOC108905977	8.05	9.38	10.3	2.28	2.77	2.04	2.47	2.61	2.83
gene-LOC108905979	47.43	49.59	47.52	64.14	63.86	61.57	35.73	39.13	38.28
gene-LOC108905980	15.45	16.44	18.39	75.56	70.84	69.94	30.9	36.49	43.29
gene-LOC108905981	6.28	5.89	8.42	7.18	7.76	8.8	1.68	1.62	1.38
gene-LOC108905982	46.44	46.31	48.05	28.02	28.5	29.93	18.26	24.07	21.92
gene-LOC108905983	0.16	0	0.38	0	0	0	0.07	0.18	0.18
gene-LOC108905985	1.32	1.39	1.42	8.07	8.34	7.55	4.69	4.58	4.54
gene-LOC108905987	0.32	0.4	0.53	1.63	1.89	2.23	1.48	1.86	1.35
gene-LOC108905988	0.2	0.18	0.18	1.93	1.34	1.72	1.84	1.34	1.76
gene-LOC108905994	0.36	0.37	0.54	4.88	5.02	3.99	3.94	3.8	4.07
gene-LOC108905999	0.45	0.57	0.6	0.37	0.6	0.47	1.54	1.93	2.15
gene-LOC108906000	0.32	0.03	0.18	0	0	0	0.06	0.17	0.17
gene-LOC108906002	5.56	6.72	8.95	0	0	0	0	0.1	0
gene-LOC108906005	3.83	3.73	3.11	3.31	2.51	0.33	6.49	6.83	5.19
gene-LOC108906006	0.09	0.18	0.14	0.4	0.73	0.78	0.27	0.09	0.09
gene-LOC108906007	62.23	61.51	63.47	53.41	64.16	43.42	162.65	185.01	193.81
gene-LOC108906008	35.02	30.08	31.68	29.92	28.91	26.82	40.68	54.11	55.45
gene-LOC108906009	4.64	3.96	4.94	0.76	0.72	0.57	1.27	0.57	0.75
gene-LOC108906011	2.61	3.35	3.43	1.47	1.24	1.9	0.21	0.09	0.58
gene-LOC108906015	0.53	0.55	0.55	1.32	1.47	1.02	1.89	1.83	1.53
gene-LOC108906018	1.19	1.04	1.18	6.16	6.22	5.87	5.92	5.34	6.98
gene-LOC108906020	2.48	2.56	3.27	16.06	18.83	17.29	2.55	2.34	1.76
gene-LOC108906021	1.16	1.11	0.7	0.72	1.18	1.04	1.11	1.05	1.05
gene-LOC108906025	300.7	287.32	270.78	216.96	196.49	276.36	130.18	139.8	128.74
gene-LOC108906026	6.07	6.41	7.67	7.06	6.77	7.24	5.85	5.71	6.71
gene-LOC108906033	0.23	0.23	0.17	0.42	0.49	0.65	0.64	0.75	0.64
gene-LOC108906041	0.51	0.66	0.7	0.4	0.45	0.39	0.49	0.55	0.55
gene-LOC108906042	1.23	1.36	2.15	0.19	0.15	0.12	0.24	0.05	0.3
gene-LOC108906043	3.11	3.22	3.42	1.45	2.17	1.96	0.93	0.76	0.81
gene-LOC108906044	15.58	15.17	15.66	56.74	58.04	53.54	100.66	107.65	122.86
gene-LOC108906050	0.96	1.62	0.86	7.83	6.53	8.57	3.84	3.48	5.2
gene-LOC108906051	1.06	0.96	1.2	6.7	6.51	6.73	6.13	5.36	5.51
gene-LOC108906052	1.82	2.52	2.02	13.86	15.37	14.32	11.87	9.55	10.33
gene-LOC108906053	0.48	0.43	0.69	0.06	0.06	0.17	0.25	0.17	0.19
gene-LOC108906058	126.47	120.85	120.42	112.06	114.09	115.19	81.83	79.19	91.24
gene-LOC108906059	0.9	0.88	1.04	3.64	2.79	3.3	2.58	3.57	3.23
gene-LOC108906060	0.69	0.67	1.4	0	0.1	0.1	0.12	0	0.17
gene-LOC108906061	1.91	2.54	1.66	7.16	10.64	6.6	0.73	0.93	1.09
gene-LOC108906063	0.71	0.77	1.17	4.37	5.13	4.13	2.19	2.09	3.23
gene-LOC108906071	5.96	5.31	7.33	80.09	76.63	70.03	57.62	64.94	72.3
gene-LOC108906073	0.24	0.36	0.46	8.05	8.45	9.33	2.55	2.97	2.68
gene-LOC108906075	5.93	5.89	7.05	5.62	5.88	4.78	5.99	6.06	6.94
gene-LOC108906076	10.07	9.53	13.4	0.26	0.34	0.17	0.22	0.17	0.12
gene-LOC108906080	51.36	50.24	44.38	50.05	46.7	42.23	18.86	17.79	14.9
gene-LOC108906081	2.75	2.69	2.38	14.39	14.35	10.95	9.07	10.25	9.47
gene-LOC108906082	2.1	2.2	2.2	7.38	5.92	5.8	6.57	6.69	8.47
gene-LOC108906085	14.35	19.52	9.28	9.11	5.73	7.5	1.6	4.72	4.57
gene-LOC108906089	0.86	1.32	1.56	0	0	0.07	0.19	0.02	0.06
gene-LOC108906092	2.93	2.38	2.45	14.74	15.18	13.3	14.55	13.96	15.54
gene-LOC108906095	21.39	17.59	14.3	8.8	8.98	5.39	4.87	6.74	6.75
gene-LOC108906096	26.6	25.05	30.54	5.44	6.62	2.41	25.52	29.55	33.69
gene-LOC108906101	2.61	2.6	2.69	12.47	13.41	15.16	13.03	11.24	13.2
gene-LOC108906104	0.02	0.07	0.08	0.29	0.11	0.48	1.83	0.69	0.76
gene-LOC108906105	41.54	39.45	29.13	41.13	37.63	51.95	5.94	7.39	7.64
gene-LOC108906107	0.96	0.77	0.95	6.07	6.58	6.22	5.3	4.88	4.56
gene-LOC108906109	9.03	7.55	13.37	0.73	1	0.68	1.97	1.52	1.39
gene-LOC108906111	0.57	0.55	0.54	0	0	0.08	0.02	0	0.02
gene-LOC108906113	10.11	10.35	11.11	12.11	13.05	11.24	7.31	7.06	7.18
gene-LOC108906114	11.68	11.43	16.14	8.93	9.85	8.85	5.99	7.31	6.78
gene-LOC108906115	2.83	2.8	2.85	2.91	2.34	2.64	5.31	4.11	5.07
gene-LOC108906117	0.37	0.4	0.25	4.26	5.62	3.89	6.01	5.66	5.52
gene-LOC108906118	0.24	0.26	0.38	2.63	2.44	2.4	2	1.69	2.07
gene-LOC108906119	0.25	0.69	0.72	3.41	2.94	2.75	2.46	1.81	2.19
gene-LOC108906122	0.89	1.23	1.39	10.06	11.18	9.51	5.14	7.11	6.78
gene-LOC108906126	1.33	1.87	2.36	0.25	0.07	0.18	0	0	0.06
gene-LOC108906132	24.24	25.14	35.1	0.51	0.63	0.68	0.28	0.11	0.2
gene-LOC108906136	0.06	0.01	0.01	0	0	0	0.01	0	0
gene-LOC108906137	0.2	0.25	0.51	0.23	0	0.16	0	0.07	0.03
gene-LOC108906140	0.36	0.63	0.61	2.31	1.71	2.62	1.16	1.73	2.45
gene-LOC108906143	14.63	14.41	15.61	16.41	17.81	14.71	6.98	7.57	6.16
gene-LOC108906145	0.25	0.12	0.21	1.26	1.45	1.07	0.51	0.67	0.47
gene-LOC108906150	0.5	0.68	0.76	0	0	0	0	0	0
gene-LOC108906151	8.24	6.71	7.33	35.3	37.93	33.52	26.27	29.83	29.56
gene-LOC108906154	0.07	0.08	0.12	1.25	1.11	1.4	0.76	0.9	0.8
gene-LOC108906155	3.96	3.64	4.05	25.54	29.87	21.72	23.46	26.04	24.21
gene-LOC108906159	12.11	10.92	13.16	2.16	2.66	1.49	3.01	3.31	3.34
gene-LOC108906161	1.11	1.16	1.35	0.34	0.68	0.59	0.68	0.39	0.35
gene-LOC108906164	37.74	37.28	46.12	15.01	15.96	23.43	43.13	38.16	47.2
gene-LOC108906165	4.57	3.68	3.46	2.67	3.47	2.56	4.59	4.55	3.4
gene-LOC108906166	0.65	0.77	0.7	3.89	3.77	2.38	2.2	2.49	2.48
gene-LOC108906167	0.15	0.05	0.16	0.08	0	0	0.29	0.45	0.44
gene-LOC108906171	0.18	0.32	0.07	2.51	2.23	2.74	0.53	0	0.86
gene-LOC108906178	9.56	9.61	10.9	3.02	2.91	2.07	19.93	16.44	19.1
gene-LOC108906179	4.12	4.9	6.23	25.93	25.34	26.56	11.12	12.37	12.07
gene-LOC108906181	0.15	0.13	0.16	0.48	0.55	0.5	0.51	0.43	0.55
gene-LOC108906182	15.65	16.45	13.29	29.25	30.26	26.21	7.65	5.55	6.06
gene-LOC108906183	0.19	0.32	0.31	1.7	1.59	1.5	2.88	2.47	2.69
gene-LOC108906184	1.61	1.24	1.39	6.34	7.16	6.5	4.37	4.74	5.93
gene-LOC108906185	0.65	0.21	1.12	1.9	2.09	1.77	2.19	1.93	2.19
gene-LOC108906187	3.08	2.69	3.53	4.86	6.22	5.87	1.63	2.1	1.82
gene-LOC108906196	1.83	1.92	1.52	1.69	1.82	1.56	3.12	3.02	2.03
gene-LOC108906199	10.17	9.13	9.23	28.27	29.19	24.59	9.38	10.05	11.35
gene-LOC108906209	6.75	6.16	6.24	14.75	12.32	5.87	3.43	3.14	3.34
gene-LOC108906210	1.29	1.46	1.32	1.37	1.5	1.29	0.54	0.39	0.44
gene-LOC108906213	480.83	449.35	487.18	408.14	326.04	527.42	41.66	41.25	51.37
gene-LOC108906216	1.31	1.83	1.48	8.52	7.81	6.29	10.13	7.45	11.29
gene-LOC108906217	6.12	6.25	8.79	302.92	278.82	439.76	173.72	209.85	291.13
gene-LOC108906218	0.19	0.19	0.15	0.6	0.4	0.7	0.61	0.6	0.61
gene-LOC108906219	0.31	0.3	0.42	0.29	0.33	0.26	0.94	1.02	1.38
gene-LOC108906221	1.09	1.15	0.76	3.21	2.28	3.2	3.84	2.64	4.09
gene-LOC108906222	9.75	8.08	7.42	21.31	21.78	25.44	6.99	8.18	8.52
gene-LOC108906224	0.74	0.78	0.84	9.62	9.43	8.49	7.76	8.84	8.7
gene-LOC108906225	3.15	3.91	4.79	1.16	1.1	0.95	1.41	0.77	1.13
gene-LOC108906226	4.46	4.16	5.09	1.15	1.12	1.21	0.96	0.32	0.54
gene-LOC108906229	0.06	0.03	0	0.44	0.59	0.6	0.24	0.14	0.32
gene-LOC108906232	7.54	7.16	7.24	5.96	5.89	6.87	6.69	6.71	6.8
gene-LOC108906233	10.22	10.13	14.3	0	0.45	0.24	26.7	28.24	32.87
gene-LOC108906236	4.17	4.67	4.58	30.08	29.57	27.63	18.65	23.29	22.17
gene-LOC108906237	2.4	2.96	3.64	15.36	16.17	12.42	11.8	9.17	12.24
gene-LOC108906238	0.51	0.47	0.33	1.93	1.36	0.89	2.34	2.52	4.65
gene-LOC108906239	0	0.07	0	0.51	0.33	0.35	0.32	0.21	0.24
gene-LOC108906240	25.73	23.87	33.08	0.77	0.45	0.58	0.25	0.31	0.27
gene-LOC108906242	0.35	0.2	0.76	0.06	0	0	0	0.02	0.05
gene-LOC108906243	0.04	0.03	0.07	0.43	0.51	0.54	0.21	0.02	0.11
gene-LOC108906245	0.21	0.48	0.59	1.86	3.15	2.49	2.35	2.08	1.9
gene-LOC108906248	0.83	0.58	1.52	2.03	1.6	2.23	3.32	3.9	2.65
gene-LOC108906249	1.94	1.73	1.3	0.82	0.93	1.36	0.79	1.36	0.73
gene-LOC108906252	2921.58	2859.16	2980.1	11.82	13.44	12.5	3157.36	3095.52	3462.48
gene-LOC108906253	1182.59	1164.58	1057.85	34.33	35.96	35.8	2207.74	2364.97	2736.89
gene-LOC108906255	1781.89	1733.57	1974.97	39.1	35.36	43.07	8215.15	8341.22	9684.35
gene-LOC108906256	9.67	10.57	11.38	4.83	5.32	3.32	36.62	38.46	49.48
gene-LOC108906257	58	61.93	53.13	16.37	20.03	15.56	50.34	62.29	65.25
gene-LOC108906261	2.02	1.07	1.8	8.79	7.29	7.17	7.68	5.99	7.86
gene-LOC108906265	0.2	0.32	0.32	1.29	1.44	1.8	1.04	1.67	1.27
gene-LOC108906266	2.65	2.03	3.05	18.01	17.86	16.81	1.76	1.41	1.3
gene-LOC108906268	2.99	3.02	3.57	15.08	15.38	15.51	9.41	10.08	10.4
gene-LOC108906270	6.02	6.33	6.18	4.95	6.06	4.12	7.81	6.96	7.41
gene-LOC108906272	0.19	0.26	0.22	1.5	1.69	1.63	1.26	1	1.1
gene-LOC108906273	4967.75	4765.4	4194.49	171.75	229.33	131.29	9102.19	8938.64	10153.5
gene-LOC108906275	1405.75	1368.64	1330.45	38.83	47.52	36.22	4317.79	4326.12	5056.92
gene-LOC108906276	0.17	0.07	0.24	0.03	0.06	0.16	0.05	0.13	0.09
gene-LOC108906277	0.32	0.51	0.58	2	2.13	2.46	2.48	2.03	1.5
gene-LOC108906279	6.75	7.49	10.86	0	0	0	0	0	0
gene-LOC108906282	1.71	1.17	0.69	0	0	0	14.37	17.09	21.24
gene-LOC108906283	0.87	0.78	0.68	2.47	2.61	2.16	1.88	1.76	1.98
gene-LOC108906286	3.1	2.9	4.84	0	0	0	0	0	0
gene-LOC108906289	0.01	0.03	0.01	0.22	0.35	0.3	0.02	0.03	0.06
gene-LOC108906292	0.37	0.43	1.03	3.13	3.32	2.44	1.02	2.15	1.96
gene-LOC108906293	4.62	8.43	4.34	527.93	475.62	880.1	8.08	7.95	10.39
gene-LOC108906294	77.49	70.05	51.72	384.49	330.8	402.07	191.49	208.4	257.96
gene-LOC108906295	2.71	2.7	3.71	0	0	0	0	0	0
gene-LOC108906296	19.45	16.56	11.53	82.1	79.67	93.16	63.8	79.87	91.99
gene-LOC108906298	27.12	25.03	38.79	30.29	30.39	30.5	11.53	10.19	7.3
gene-LOC108906300	16.78	17.23	14.85	68.36	61.91	51.37	56.51	74.48	93.6
gene-LOC108906301	0.8	1	0.35	6.34	8.84	5.71	7.3	7.91	8.53
gene-LOC108906304	35.62	38.58	32.36	167.95	140.66	288.83	21.28	24.8	23.59
gene-LOC108906307	1.01	0.52	0.32	1.85	5.01	2.67	0.32	0.14	1
gene-LOC108906311	0	0	0	0.14	0	0	0.68	2.97	2.06
gene-LOC108906312	8.89	8.45	14.18	25.64	24.04	26.26	2.4	3.54	1.17
gene-LOC108906313	7.31	7.98	9.19	2.69	2.53	2.14	2.44	2.6	2.52
gene-LOC108906315	0.2	0.23	0.26	1.12	1.23	1.37	0.65	0.62	0.55
gene-LOC108906321	66.51	57.69	43.26	356.72	321.9	441.68	162.89	185.49	253.87
gene-LOC108906323	1.36	0.66	0.17	8.11	11.51	12.43	0.66	1.01	0.9
gene-LOC108906325	16.18	17.49	23.77	0.08	0.18	0.17	0.04	0.13	0.1
gene-LOC108906326	1.83	1.83	3.1	0	0.2	0	0	0	0
gene-LOC108906327	0.22	0.49	0.32	0.04	0.24	0.16	0.18	0.52	0.33
gene-LOC108906332	0.24	0.2	0.44	2.47	2.31	2.08	2.25	1.76	1.36
gene-LOC108906334	6.12	4.43	4.19	2.91	3.48	2.45	9.17	5.32	3.99
gene-LOC108906335	0.18	0.11	0.22	0	0.08	0	0.1	0.29	0.17
gene-LOC108906336	43.48	43.5	43.14	46.61	50.61	40.48	25.24	30.21	30.23
gene-LOC108906337	2.09	3.13	3.17	14.97	14.36	13.09	9.92	9.8	10.23
gene-LOC108906341	1535.74	1531.01	1475.08	1165.16	1174.02	1316.79	1271.3	1200.63	1224.59
gene-LOC108906343	0.13	0.24	0.53	3.81	5.59	4.05	3.3	2.72	3.25
gene-LOC108906346	0.02	0.03	0.03	0.04	0.02	0	1.23	1.96	2.21
gene-LOC108906348	0.16	0.18	0.33	0.59	0.61	0.48	1.19	0.82	1.25
gene-LOC108906349	1.06	1.2	2.35	1.07	0.57	0.38	0.35	0.47	0.44
gene-LOC108906352	155.83	159.75	223.93	0.03	0.12	0.07	0	0.18	0.03
gene-LOC108906355	1430.7	1406.24	1339.01	928.93	919.27	986.24	1044.28	1049.59	1104.22
gene-LOC108906360	594.31	594.97	512.06	618.14	659.94	500.55	251.91	256.46	260.73
gene-LOC108906361	1.94	2.1	3.47	0.1	0.07	0.14	29.42	26.55	25.6
gene-LOC108906364	5.94	4.87	6	12.94	11.92	7.95	3.58	3.03	3.36
gene-LOC108906365	8.08	8.25	7.36	8.47	9.82	8.19	6.96	5.6	5.5
gene-LOC108906369	7.78	8.75	9.63	10.14	8.39	10.7	5.26	5.7	7.23
gene-LOC108906371	2.93	3.49	2.85	2.6	3.16	2.28	4.86	4.32	3.86
gene-LOC108906375	1.11	1.52	1.57	1.57	2.85	3.7	3.22	4.48	4.87
gene-LOC108906376	5.95	6.62	5.01	5.07	4.98	4.28	8.53	6.85	6.03
gene-LOC108906384	1.75	1.54	2.99	0	0	0	0.08	0	0
gene-LOC108906385	7.33	6.02	4.91	1.2	1.03	0.74	2.16	2.51	2.1
gene-LOC108906386	0.19	0.13	0.1	5.05	3.66	2.6	0.81	0.4	0.19
gene-LOC108906387	0.78	0.58	0.57	0.19	0.86	0.16	1.19	1.54	1.98
gene-LOC108906390	18.29	17.25	25.36	0.05	0.12	0.4	0.05	0	0.05
gene-LOC108906397	36.61	36.93	36.65	31.68	36.68	28.63	34.07	38.66	37.9
gene-LOC108906398	3.21	4.96	1.69	28.48	25.69	30.43	12.25	15.85	11.36
gene-LOC108906399	6.39	6.7	6.94	29.39	31.18	30.74	25.59	26.97	30.45
gene-LOC108906400	0.19	0.32	0.57	0	0	0	0	0	0
gene-LOC108906401	1.81	1.87	1.9	16.7	17.32	16.35	14.97	14.92	17.33
gene-LOC108906402	3.83	3.13	4.3	2.35	3.37	2.58	2.34	1.99	2.41
gene-LOC108906404	0.38	0.4	0.47	0.37	0.66	0.42	0.37	0.17	0.18
gene-LOC108906408	140.38	136.97	129.09	25.62	27.71	20.78	339.99	316.86	336.08
gene-LOC108906409	0.25	0.34	0.17	0.99	1.41	0.8	0.69	1.21	1.32
gene-LOC108906411	7.76	7.42	10.5	15.34	15.39	14.69	4.52	4.51	4.75
gene-LOC108906413	1.02	0.77	0.68	17.37	18.88	13.58	14.82	15.26	17.32
gene-LOC108906414	17.63	16.77	23.88	13.65	17.71	13.7	9.3	8.71	11.85
gene-LOC108906415	0.69	0.48	0.62	6.16	6.79	5.04	4.73	4.3	4.93
gene-LOC108906416	1.82	2.08	2.42	14.01	15.74	13.24	8.31	7.89	10.13
gene-LOC108906417	233.87	209.66	196.92	120.63	99.92	147.61	109.59	117.63	102.39
gene-LOC108906418	1881.79	1905.39	1640.14	1091.92	1155.79	954.83	1338.55	1281.39	1114.99
gene-LOC108906419	0.05	0.25	0.38	3.24	2.97	4.09	2.33	2.9	2.98
gene-LOC108906420	0.69	0.49	0.83	0.41	0.34	0.59	0.11	0.27	0.24
gene-LOC108906424	0.27	0.28	0.38	0.35	0.37	0.13	2.47	3.44	1.14
gene-LOC108906427	1.87	1.73	2.36	1.6	1.6	1.39	1.35	1.52	1.86
gene-LOC108906431	0.39	0.21	0.43	0.18	0.2	0.29	0	0	0.08
gene-LOC108906433	3.29	2.12	2.89	15.33	16.21	17.14	11.45	10.01	10.76
gene-LOC108906435	17.07	18.28	17.88	16.16	12.54	17.79	14.12	12.47	13.16
gene-LOC108906442	21.7	24.88	24.67	22.26	22.83	30.02	18.97	18.48	18.04
gene-LOC108906444	0.41	0.84	0.99	0	0.11	0.21	0	0.25	0.17
gene-LOC108906446	0.82	0.83	1.07	13.4	14.92	13.39	9.93	11.03	12.58
gene-LOC108906447	10.72	10.21	9.67	8.88	10.38	8.54	10.46	7.51	8.24
gene-LOC108906448	2768.1	2734.79	2395.34	882.13	868.9	980.17	1393.55	1310.67	1322.23
gene-LOC108906449	1.34	1.06	0.73	4.54	4.75	4.26	3.93	5.03	5.06
gene-LOC108906450	2.24	2.37	1.78	12.66	12.85	9.53	12.78	15.67	19.45
gene-LOC108906451	73.07	71.59	80.76	231.57	233.37	223.94	43.85	52.46	49.23
gene-LOC108906454	15.39	14	24.64	9.47	8.82	9.51	9.06	8.48	10.38
gene-LOC108906456	0.88	0.89	1.07	15.2	15.88	15.24	11.85	12.46	12.63
gene-LOC108906460	71.86	72.03	64.53	78.55	82.5	70.35	45.18	46.67	51.34
gene-LOC108906461	1.45	1.25	1.88	6.8	6.96	6.47	8.86	7.11	8.43
gene-LOC108906462	49.5	49.65	49.33	44.84	39.62	43.76	38.5	40.93	35.2
gene-LOC108906463	15.43	17.1	16.49	10.37	10.49	8.94	11.93	12.49	12.11
gene-LOC108906465	6.38	6.39	7.29	3.66	4.36	3.84	5.37	5.41	4.45
gene-LOC108906471	100.8	105.08	113.78	101.33	112.59	89.3	82.35	87.96	79.5
gene-LOC108906472	0.54	0.53	0.47	8.73	9.41	8.66	7.8	7.22	7.74
gene-LOC108906473	2.03	2.01	1.81	10.61	10.86	9.47	9.88	9.4	10.05
gene-LOC108906475	1.11	1.12	1.81	0.13	0.29	0.07	0.2	0.33	0.26
gene-LOC108906479	26.64	27.62	26.26	27.91	30.43	24.93	18.58	18.54	19.82
gene-LOC108906482	0.44	0.54	0.8	1.25	1.42	0.59	0.33	0.36	0.27
gene-LOC108906484	0.03	0.06	0	0.01	0.01	0.06	0.41	0.22	0.35
gene-LOC108906485	0.12	0.15	0.08	0	0.17	0	0.4	1.18	0.77
gene-LOC108906488	2.65	3.04	3.43	15.41	15.36	16.92	4.29	4.13	4.25
gene-LOC108906489	0.29	0.3	0.55	2.51	2.66	2.62	1.43	1.9	1.63
gene-LOC108906490	0	0	0	0.13	0.35	0.07	0.12	0.59	0.49
gene-LOC108906491	0.95	0.34	0.89	29.38	32.09	33.16	1.69	1.65	1.97
gene-LOC108906492	1.72	1.18	1.17	23.95	23.78	23.62	10.41	12.85	11.3
gene-LOC108906496	71.86	71.92	63.16	50.44	49.4	48.48	60.13	56.19	51.72
gene-LOC108906497	0.84	1.36	0.41	0.98	0.48	1.26	0	0	0
gene-LOC108906499	1.71	1.57	2.59	0.07	0	0.04	0.03	0	0.03
gene-LOC108906501	25.68	24.43	21.64	22.29	24.41	20.56	14.28	12.58	12.53
gene-LOC108906502	0.94	1.09	1.26	4.41	4.32	3.77	3.6	3.46	4.17
gene-LOC108906503	0.35	0.56	0.4	3.96	3.2	2.43	2.11	2.32	1.97
gene-LOC108906505	12.09	14.17	14.1	30.07	26.94	35.91	1.12	1.72	1
gene-LOC108906506	5.4	5.14	5.33	24.67	27.47	23.02	9.9	10.87	12.54
gene-LOC108906510	0.6	0.71	0.57	0.96	0.88	0.78	0.4	0.49	0.39
gene-LOC108906513	39.66	41.32	55.29	0	0.15	0	0	0	0
gene-LOC108906514	1.37	1.23	1.04	0.26	0.24	0.13	0.27	0.3	0.24
gene-LOC108906517	11.7	10.8	14.08	1.53	2.02	0.94	15.47	17.7	16.85
gene-LOC108906518	8.3	9.14	6.49	3.73	3.21	3.34	3.54	5.23	4.57
gene-LOC108906519	35.77	39.03	49.83	4.23	4.26	3.23	2.58	2.42	2.45
gene-LOC108906522	15.88	14.31	14.17	15.15	14.43	11.85	9.1	8.26	8.61
gene-LOC108906525	0.15	0.41	0.22	0.28	0.31	0.33	1.31	0.77	0.72
gene-LOC108906526	0.15	0.15	0.25	0.28	0.71	0.5	0.06	0.16	0.19
gene-LOC108906530	10.07	11.21	11.05	17.36	18	11.52	5.85	7.35	6.49
gene-LOC108906531	30.82	32.67	34.7	84.93	90.64	72.48	29.45	29.04	30.68
gene-LOC108906534	30.95	34.78	28.8	32.96	33.65	22.76	36.51	31.53	25.22
gene-LOC108906535	107.34	108.24	102.06	85.32	82.28	104.01	74.73	77.11	77.99
gene-LOC108906536	205	213.12	208.61	239.74	233.47	183.05	132.49	124.27	123.14
gene-LOC108906541	7.56	7.68	9.92	5.04	5.17	4.02	3.76	3.56	3.3
gene-LOC108906543	1.8	1.56	1.39	4.56	4.21	3.98	0.92	1.11	1.15
gene-LOC108906544	0.2	0.12	0.09	0.02	0.05	0	0	0.06	0.03
gene-LOC108906561	4361.53	4470.66	4277.4	2379.33	2203.58	2939.23	3360.27	3192.2	3289.52
gene-LOC108906562	0.01	0.01	0.02	0	0.02	0.07	0.26	0.35	0.35
gene-LOC108906569	0.92	1.3	0.9	0.34	0.69	0.18	0.12	0.43	0
gene-LOC108906570	46.32	51.98	47.84	93.99	103.22	85.01	33.83	29.36	29.56
gene-LOC108906572	14.18	15.82	20.75	2.85	3.23	2.67	1.26	1.04	1.07
gene-LOC108906579	1.58	1.64	1.6	8.04	8.11	6.02	6.71	7.27	7.56
gene-LOC108906580	18.93	21.16	24.34	9.96	11.85	7.23	7.41	6.75	6.57
gene-LOC108906583	5.26	4.47	6.07	1.92	2.11	1.46	1.96	2.07	2.01
gene-LOC108906584	2.21	2.16	2.71	1.59	1.61	1.54	1.15	1.65	1.76
gene-LOC108906585	0.13	0.03	0.19	0.61	1.48	1.03	1.33	0.65	0.62
gene-LOC108906588	8.46	8.31	6.83	8.76	9.57	9.13	3.93	3.87	3.12
gene-LOC108906592	0.19	0.09	0.27	0.46	0.17	0.4	0.98	1.21	0.87
gene-LOC108906595	3.26	4.29	4	0	0.33	0.07	0.19	2.64	2.76
gene-LOC108906600	15.04	15.28	19.9	75.88	66.19	77.52	75.78	73.51	85.17
gene-LOC108906601	0.29	0.97	0.19	1.76	2.2	1.42	5.79	6.17	8.42
gene-LOC108906602	5.84	6.05	4.75	105.84	109.65	57.85	80.23	79.39	69.66
gene-LOC108906603	0.35	0.21	0.51	1.69	2.21	2.96	0.89	0.59	0.95
gene-LOC108906604	3.22	3.36	3.73	0.29	0.35	0.03	9.34	12.19	14.01
gene-LOC108906607	0.53	0.56	0.43	1.59	0.71	1.31	0	0.31	0.39
gene-LOC108906608	16.28	15.38	21.17	1.12	0.92	0.52	0.13	0.06	0.06
gene-LOC108906610	1.3	0.9	0.79	0.6	0.39	0.3	1.51	1.45	8.57
gene-LOC108906611	2.05	1.5	1.06	0.37	0.49	0.47	1.18	0.73	0.38
gene-LOC108906612	4.14	4.88	4.96	0.54	1.35	0.8	6.62	4.55	3.41
gene-LOC108906614	6.42	6.7	4.76	1.2	1.09	0.78	10.37	9.4	11.94
gene-LOC108906615	4.23	4.43	8	0.03	0	0.06	3.25	2.82	2.87
gene-LOC108906616	1.35	1.22	1.78	0	0	0	18.06	21.61	24.22
gene-LOC108906617	1.31	1.34	1.66	3.63	4.01	1.58	0.6	0.49	0.12
gene-LOC108906618	2.7	2.91	2.56	15.45	17.48	12.04	8.6	8.56	10.99
gene-LOC108906622	4.98	5.46	4.51	3.67	5.03	3.43	6.63	5.07	4.1
gene-LOC108906628	2.96	0.82	2.69	1.3	0	0	2.56	1.03	1.14
gene-LOC108906631	2.66	2.37	3	1.96	2.68	1.57	6.46	6.02	5.61
gene-LOC108906637	0.3	0.2	0.49	4.75	3.71	5.38	5.61	4.63	4.48
gene-LOC108906639	0.02	0.05	0.02	0.17	0.33	0.27	0.3	0.35	0.13
gene-LOC108906640	5.6	5.95	6.89	10.29	7.12	10.78	11.76	12.1	13.44
gene-LOC108906645	0.15	0.25	0.26	2.14	1.82	1.48	2.11	2.06	2.03
gene-LOC108906648	0.86	3.56	2.84	13.59	11.36	8.95	6	6.51	6.54
gene-LOC108906653	0.57	0.75	0.67	1.65	1.51	2.49	2.87	3.61	4.43
gene-LOC108906656	1.44	1.42	1.11	6.96	9.33	8.99	13.31	10.21	11.93
gene-LOC108906657	1.95	2.12	2.31	29.21	29.9	31.13	14.12	15.68	15.39
gene-LOC108906658	0.99	0.96	0.89	0.58	0.62	0.44	0.51	0.22	0.28
gene-LOC108906659	602.71	632.2	580.51	744.93	813.08	680.24	348.78	335.18	364.64
gene-LOC108906660	5.22	5.45	6.51	0.66	0.63	0.59	4.39	3.73	3.76
gene-LOC108906661	0.3	0.18	0.34	0.64	0.78	0.82	1.17	0.99	0.96
gene-LOC108906662	12.15	11.7	13.55	56.51	60.4	56.62	28.15	29.56	32.18
gene-LOC108906663	9.83	11.53	11.44	12.02	11.47	9.74	6.81	7.06	5.59
gene-LOC108906664	47.7	48.12	39.62	16.34	18.02	15.06	60.06	49.55	42.37
gene-LOC108906666	0	0.1	0.12	5.21	7.56	2.41	0.04	0.28	0.07
gene-LOC108906668	4.32	4.51	4.94	21.24	22.69	17.64	21.52	18.66	18.78
gene-LOC108906669	2.83	2.61	2.95	14.47	16.85	16.18	14.3	14.71	16.18
gene-LOC108906670	0.29	0.41	0.27	0.45	0.29	0.17	0.19	0.1	0.14
gene-LOC108906673	0.01	0.03	0.06	0.33	0.18	0.27	0.14	0.08	0.13
gene-LOC108906674	1.52	1.56	1.44	7.18	6.42	7.02	9.55	7.92	9.13
gene-LOC108906675	0.26	0.14	0.24	0.36	0.39	0.36	0	0	0
gene-LOC108906676	0.8	0.91	1.16	4.33	4.41	4.11	3.42	3.13	4.03
gene-LOC108906677	5.77	6.03	6.29	0	0.05	0	0.04	0	0.04
gene-LOC108906678	1.81	1.81	2.28	8.52	8.02	11.33	4.6	5.34	5.7
gene-LOC108906679	57.29	57.69	45.05	94.68	92.9	89.27	41.52	39.24	40.29
gene-LOC108906681	0.36	0	0.27	0.86	0.78	0.84	0.03	0	0.03
gene-LOC108906682	6.63	6.76	6.43	35.99	40.66	34.36	28.72	27.61	27.67
gene-LOC108906684	5.46	5.89	4.86	25.98	27.74	28.13	14.53	15.39	16.67
gene-LOC108906685	2.53	2.47	2.62	9.69	10.71	8.07	2.47	1.35	1.25
gene-LOC108906686	2.15	1.37	2.21	0.3	0.27	0.09	0.38	0.27	0.91
gene-LOC108906688	2.73	2.43	3.3	1.33	1.48	1.54	22.23	26.16	29.34
gene-LOC108906691	0.69	0.83	0.98	3.34	3.58	2.89	3.64	4.38	3.68
gene-LOC108906693	2.08	1.71	1.97	8.05	8.25	6.04	1.07	0.99	0.94
gene-LOC108906694	2.32	3.91	1.82	3.31	4.27	3.31	0.73	0.52	0.76
gene-LOC108906695	6.69	5.62	4.03	4.87	3.89	2.45	2.47	2.09	3.01
gene-LOC108906697	2.36	2.44	4.48	0.42	0.64	0.52	0.08	0.11	0.19
gene-LOC108906701	0	0	0.13	0	0	0	6.97	1.61	0.64
gene-LOC108906702	9.88	11.13	17.69	1.34	1.55	0.64	0.47	0.18	0.22
gene-LOC108906703	8.08	4.36	2.42	0.65	0.65	1.19	23.49	22.82	28.81
gene-LOC108906705	102.31	104.5	99.96	96.18	89.3	102.31	61.81	59.38	73.05
gene-LOC108906708	1726.09	1745.11	1598.39	1059.29	989.78	1115.67	1119.81	1073.08	1223.68
gene-LOC108906709	71.03	71.25	70.14	78.49	91.02	69.45	42.76	42.76	44.42
gene-LOC108906711	0.7	0.5	0.99	0.44	0.33	0.37	0.33	0.21	0.16
gene-LOC108906712	0	0.03	0	0	0	0	0.14	0.25	0.32
gene-LOC108906713	0.3	0.32	0.33	0.09	0.13	0.02	8.86	15	11.3
gene-LOC108906715	1.46	1.17	1.56	0.14	0.04	0.11	0.71	0.32	0.68
gene-LOC108906717	64.05	65.25	61.71	134.84	136.96	132.47	27.2	30.78	33.56
gene-LOC108906718	5.61	5.26	6.65	91.6	100.95	100.76	4.08	3.12	4.58
gene-LOC108906719	0.58	0.75	0.73	0.96	1.11	0.08	3.34	3.68	4.6
gene-LOC108906720	0.07	0.03	0.12	1.47	1.02	1.24	0.04	0.04	0.11
gene-LOC108906721	0.64	0.56	0.94	0.92	1.01	0.6	1.43	1.35	2.82
gene-LOC108906732	9.35	10.55	11.74	11.11	16.2	10.15	16.04	16.81	17.52
gene-LOC108906733	25.23	24.08	34.17	0.6	0.76	0.9	55.32	39.11	39.22
gene-LOC108906735	33.7	32.06	27.02	31.54	30.78	34.57	10.88	10.71	11
gene-LOC108906738	43.68	45.68	44.3	139.93	141.44	141.71	46.4	49.09	49.68
gene-LOC108906741	2.02	2.44	2.77	0.03	0.1	0	3.01	2.71	3.81
gene-LOC108906742	0.69	0.72	1.14	0	0.04	0.07	0.3	0.56	0.51
gene-LOC108906745	6.04	6.13	6.67	5.81	6.17	4.16	9.1	7.85	6.43
gene-LOC108906747	0.36	0.39	0.18	0.39	0.72	0.38	0.09	0.05	0.11
gene-LOC108906750	1.24	1.21	0.97	13.24	16.67	11.26	5.51	5.4	5.48
gene-LOC108906752	0	0	0	0.05	0.16	0.14	0.09	0.21	0.32
gene-LOC108906760	16.15	14.64	17.01	4.8	5.6	3.17	84.74	74.78	84.39
gene-LOC108906761	0.83	1.04	1.23	11.25	11.84	10.74	5.26	5.09	5.38
gene-LOC108906764	12.44	13.67	16.69	70.39	68.92	68.3	20.88	22.01	25.25
gene-LOC108906765	81.67	78.91	79.23	82.78	83.38	78.47	43.34	44.56	45.28
gene-LOC108906766	0.47	0.36	0.67	7.49	8.48	8.56	5.63	4.87	6.24
gene-LOC108906768	0.71	0.61	0.85	4.24	4.42	4.3	3.39	3.31	3.93
gene-LOC108906770	5.81	6.74	6.75	6.1	7.78	6.23	5.13	4.84	5.66
gene-LOC108906775	0.62	0.8	1.2	4.73	4.69	4	4.79	5.28	5.09
gene-LOC108906776	0.53	0.55	0.81	1.89	2	1.83	0.5	0.43	0.47
gene-LOC108906782	0.26	0.22	0.31	1.15	1.74	1.64	0.49	0.81	0.77
gene-LOC108906783	1.14	2	1.44	14.61	13.83	13.87	9.16	10.29	10
gene-LOC108906784	0.32	0.4	0.48	2.69	2.91	2.89	2.57	2.53	2.52
gene-LOC108906785	0.33	0.46	0.66	2.46	2.47	2.36	1.81	1.29	1.59
gene-LOC108906786	0.06	0.06	0	0.65	0.47	0.6	0.87	0.48	0.3
gene-LOC108906787	1.2	1.05	0.83	4.06	5.85	4.98	3.67	3.27	3.89
gene-LOC108906790	43.26	45.84	27.86	37.57	36.94	22.06	42.97	47.87	56.2
gene-LOC108906791	0.95	1.59	1.35	0	0	0	0.6	0.33	0.54
gene-LOC108906795	83.3	83.58	66.43	86.92	100.19	65.73	88.21	73.13	60.58
gene-LOC108906796	5302.86	5388.65	4694.93	3776.47	4027.98	3476.28	4287.15	4198.31	4055.06
gene-LOC108906798	2549.51	2375.41	1947.07	7174.62	7205.74	7115.07	1434.48	1795.04	1582.37
gene-LOC108906800	28.47	27.22	26.2	25.06	21.73	23.38	12.61	14.9	12.82
gene-LOC108906801	15.64	16.28	15.8	78.4	89.14	69.48	16.77	14.28	14.2
gene-LOC108906802	0	0	0	2.16	1.16	1.83	2.29	2.56	1.78
gene-LOC108906803	254.59	247.62	258.35	3359.2	3607.96	3375.54	457.6	349.98	326.45
gene-LOC108906804	14.64	14.4	16.41	14.85	16.95	11.63	8.88	6.92	8.02
gene-LOC108906805	9.47	9.68	9.66	43.02	46.63	36.52	28.28	30.34	26.9
gene-LOC108906806	30.13	29.37	28.63	32.26	34.79	34.89	19.5	20.32	21.67
gene-LOC108906807	16.28	16.73	16.6	43.94	47.95	38.87	57.48	54.51	48.37
gene-LOC108906808	182.57	186.76	170.59	8.3	7.94	9.98	401.02	440.59	449.67
gene-LOC108906809	15.59	14.42	15.02	48.35	50.48	44.79	56.95	57.59	55.89
gene-LOC108906811	0.39	0.54	0.56	2.2	2.5	2.21	1.95	1.97	2.26
gene-LOC108906813	78.6	77.17	74.07	21.47	17.6	19.46	81	84.04	91.2
gene-LOC108906815	1.06	1.07	1.12	5.79	6.83	6.52	3.51	3.58	4.03
gene-LOC108906816	4.61	6.72	5.41	8.21	10.59	12.45	15.31	17.46	15.6
gene-LOC108906819	54.07	57.55	37.47	7.37	8.37	8.57	8.36	8.54	7.49
gene-LOC108906821	0.85	0.8	0.89	3.34	4.11	3.76	2.79	2.52	3.2
gene-LOC108906824	0.57	0.45	0.42	3.55	3.36	3.29	1.68	1.64	1.63
gene-LOC108906825	0.11	0.17	0.15	1.1	1.3	1.24	1.58	1.34	1.27
gene-LOC108906828	1.05	1.19	1.44	6.15	6.48	6.49	4.98	4.15	4.64
gene-LOC108906830	18.74	18.31	21.6	84.32	87.63	76.83	50.2	49.95	58.67
gene-LOC108906831	17.79	16.67	16.5	16.97	19.89	14.88	16.82	17.32	15.09
gene-LOC108906836	102.24	106.51	92.76	152.59	152.73	130.72	63.43	70.33	58.62
gene-LOC108906844	0.1	0.07	0	0.02	0	0	0	0.01	0.03
gene-LOC108906846	0.23	0.19	0.26	0.8	0.97	1.11	0.85	0.96	1.02
gene-LOC108906847	1.16	1.38	1.91	5.99	5.68	6.34	0.94	0.68	1.03
gene-LOC108906848	2.79	2.54	2.06	9.59	9.35	8.58	8.96	11.28	12.02
gene-LOC108906850	5.96	5.48	5.65	27.8	24.94	26.97	17.04	18.46	19.61
gene-LOC108906852	6.87	7.74	7.68	36.44	35.07	31.76	19.71	20.25	20.89
gene-LOC108906853	2.41	2.22	3.55	13.94	14.93	13.74	7.33	7.77	9.62
gene-LOC108906855	0.61	0.8	0.73	2.5	2.37	2.04	0.59	0.59	0.84
gene-LOC108906856	0.5	0.69	0.33	0.33	0.65	0.62	0.05	0.03	0.1
gene-LOC108906857	18.13	17.68	14.59	19.62	20.27	20.65	2.53	2.08	0.68
gene-LOC108906860	2.58	2.7	2.26	6.98	6.63	6.45	0.2	0.11	0.13
gene-LOC108906861	15.73	15.28	14.06	6.46	7.84	2.81	20.82	20.27	20.99
gene-LOC108906862	1424.15	1383.99	1291.46	974.09	986.94	982.14	901.03	913.84	971.78
gene-LOC108906865	6.21	6.66	6.57	61.11	74.16	45.65	20.28	21.93	16.48
gene-LOC108906866	11.52	16.31	11.66	24.34	25.39	27.55	5.97	7.63	8.46
gene-LOC108906868	813.43	765.13	645.49	654.58	578.67	877.41	207.48	191.18	185.05
gene-LOC108906871	63.88	62.9	52.92	52.47	57.1	52.18	44.49	44.3	42.56
gene-LOC108906872	0.65	0.63	0.52	2.49	2.89	2.96	2.16	2.86	2.68
gene-LOC108906874	3.89	4.61	5.34	7.91	8.84	7.03	0.33	0.09	0.03
gene-LOC108906875	6.27	7.35	10.7	0.01	0.03	0.02	0.01	0.01	0.03
gene-LOC108906877	13.58	14.65	17.31	36.78	34.52	36.42	60.36	67.73	72.2
gene-LOC108906878	187.68	180.23	179	488.6	508.65	457.27	156.46	189.72	188.09
gene-LOC108906879	25.27	26.08	24.94	15.59	17.07	12.15	9.21	9.25	7.21
gene-LOC108906885	19.79	22.33	17.06	16.71	19.14	18.17	21.15	19.84	15.43
gene-LOC108906886	25.06	27.39	27.53	124.52	133.15	129.86	15.28	16.24	17.28
gene-LOC108906887	17.09	16.51	16.93	18.36	18.93	15.02	16.2	15.4	14.34
gene-LOC108906888	0.07	0	0.15	1.16	0.64	0.77	0.31	0.22	0.23
gene-LOC108906890	3.16	2.81	3.42	12.17	12.55	13.54	10.3	9.72	9.91
gene-LOC108906891	0.43	0.37	0.57	0.36	0.25	0.55	0.39	0.33	0.35
gene-LOC108906901	0.68	1.65	0.63	0	0	0.14	0.25	0.11	0.34
gene-LOC108906902	18.29	18.65	26.77	0	0	0	0	0	0
gene-LOC108906903	2.14	2.33	3.24	0.01	0	0.01	0.05	0.07	0.04
gene-LOC108906904	7.12	6.77	6.2	3.66	4.08	2.83	20.32	19.16	21.11
gene-LOC108906905	75.16	73.05	80.36	39.02	36.53	32.3	14.13	15.17	13.79
gene-LOC108906908	0.07	0.13	0.16	1.43	1.67	2.31	1.98	1.41	1.08
gene-LOC108906912	4.76	4.9	5.42	30.32	30.71	28.11	17.76	18.31	18.14
gene-LOC108906915	4.69	3.05	6.26	2.17	1.79	1.36	1.44	1.68	1.56
gene-LOC108906916	96.34	101.92	89.21	115.54	114.38	149.78	70.07	65.91	84.73
gene-LOC108906921	0.62	0.51	0.46	7.25	8.59	5.9	8.05	8.5	9.23
gene-LOC108906922	398.11	406.24	369.52	502.47	549.05	347.4	221.08	208.91	179.32
gene-LOC108906927	18.03	18.36	18.44	12.84	12.71	9.83	15.48	14.84	12.91
gene-LOC108906929	520.75	543.73	516.02	976.5	928.81	886.95	237.42	255.03	295.69
gene-LOC108906930	204.47	206.04	236.67	48.98	68.16	45.72	283.65	240.9	200.34
gene-LOC108906931	0.75	0.87	0.99	0.92	1.01	0.97	0.58	0.32	0.66
gene-LOC108906933	25.8	27.12	27.69	32.62	33.08	26.41	20.93	19.24	19.08
gene-LOC108906934	0.09	0.1	0.2	1.36	1.88	1.45	1.32	1.06	1.83
gene-LOC108906935	0.06	0.18	0.31	0.62	0.58	0.67	1	0.85	1.18
gene-LOC108906937	0.15	0.17	0.05	0.16	0.34	0.26	0.06	0.04	0.01
gene-LOC108906939	1.88	1.8	1.66	8.39	8.55	7.23	4.17	4.12	4.35
gene-LOC108906940	9.92	9.66	13.11	50.12	60.34	43.52	51.79	48.4	45.57
gene-LOC108906944	0.37	0.37	0.29	0.16	0.26	0.16	0	0.13	0.17
gene-LOC108906957	14.22	14.46	14.99	10.02	9.58	7.85	9.21	8.37	10.13
gene-LOC108906958	246.73	244.08	290.29	273.35	340.43	208.01	545.26	574.68	587.01
gene-LOC108906978	0.17	0.19	0.35	0.89	1.37	1.89	1.25	0.94	0.88
gene-LOC108906979	0.2	0.19	0.03	1.54	1.8	1.2	1.42	1.42	0.62
gene-LOC108906981	0.06	0	0	0.15	0.31	0.16	0.18	0.27	0.33
gene-LOC108906982	0.45	1.26	1.09	0.54	0.85	0.66	1.18	1.52	1.81
gene-LOC108906985	27.31	23.26	31.05	0.88	1.67	1.44	19.21	25.33	25.65
gene-LOC108906986	1.52	2.35	2.48	1.23	1.1	0.85	2.53	2.59	3.16
gene-LOC108906991	16.52	18.82	17.68	17.29	17.99	18.06	17.65	14.44	15.22
gene-LOC108906995	0.92	1.11	1.73	5.87	6.6	6.4	5.13	5.2	5.25
gene-LOC108906996	4.75	3.4	2.83	4.48	3.96	5.34	0.28	0.37	0.19
gene-LOC108906997	1.85	2.41	2.35	4.01	2.87	2.84	2.03	1.07	1.49
gene-LOC108907001	9.32	10.74	9.69	12.42	13.78	11.08	7.39	8.52	7.5
gene-LOC108907003	2.45	2.56	2.86	3.08	3.73	3.65	1.96	1.21	1.08
gene-LOC108907006	4235.67	4149.26	4012.44	196.73	220.96	227.17	1907.11	2156.07	2088.65
gene-LOC108907008	0.9	1.06	0.96	0.74	0.96	0.7	0.61	0.57	0.63
gene-LOC108907010	2.14	1.42	2.07	0.79	0.7	0.34	1.18	1.19	1.31
gene-LOC108907011	0.37	0.26	0.2	0.97	0.78	1.14	0.15	0.05	0.05
gene-LOC108907015	1.3	1.23	1.53	9.5	9.88	9.25	7.26	7.7	7.89
gene-LOC108907018	0.97	1.04	0.67	8.13	10.61	7.99	10.23	10.43	10.32
gene-LOC108907019	0.14	0.55	0.27	0.06	0	0.1	0.03	0.05	0.03
gene-LOC108907022	2.35	2.33	2.52	13.51	14.34	14.27	10.05	9.74	9.69
gene-LOC108907023	1.26	1.48	2.03	8.35	8.03	7.91	2.56	3.58	4.09
gene-LOC108907025	0.72	0.98	1.17	0.14	0.03	0.14	0.03	0.02	0.02
gene-LOC108907027	1.78	1.51	1.52	1.56	1.69	1.62	2.01	1.99	1.85
gene-LOC108907028	1.46	1.5	1.59	18.71	24.32	15.41	8.49	6.47	7.45
gene-LOC108907029	1.57	1.45	1.79	1.78	1.74	2.32	0.19	0.1	0.21
gene-LOC108907030	0.11	0.09	0.04	0.51	0.85	0.5	0.13	0.2	0.11
gene-LOC108907032	0.41	0.01	0.66	0.6	0.24	1.03	0	0.02	0.02
gene-LOC108907036	30.33	33.89	32.31	2.53	2.94	2.79	4.69	4.62	6.14
gene-LOC108907038	46.06	45.11	52.68	1.39	2.48	0.82	199	202.64	234.94
gene-LOC108907040	771.85	756.72	749.01	393.23	401.64	413.08	2546.2	2657.81	3050.28
gene-LOC108907042	628.4	629.7	840.67	0.78	1.12	0.95	1262.33	1229.53	1411.57
gene-LOC108907043	46.9	47.62	41.29	49.65	50.1	37.93	24.94	24.76	22.44
gene-LOC108907044	200.17	194.81	262.02	0.19	0.27	0.27	277.81	282.29	322.93
gene-LOC108907045	3.13	1.37	2.72	0.22	3.05	4.53	0.43	5.45	1.99
gene-LOC108907050	8.14	7.9	5.69	129.92	126.24	124.17	83.05	90.88	86.92
gene-LOC108907051	2.77	3.08	2.6	23.53	29.94	22.59	1.14	2	0.94
gene-LOC108907055	0.84	0.5	0.99	0.15	0.19	0.07	0.02	0.07	0.02
gene-LOC108907056	0.03	0.06	0.1	0.28	0.43	0.34	0	0.06	0.03
gene-LOC108907057	83.38	82.59	75.54	128.8	130.7	118.31	50.46	51.35	54.53
gene-LOC108907062	4.09	4.17	5.61	27.31	30.28	26.97	44.81	40.91	42.09
gene-LOC108907063	7.48	7.33	8.77	9.47	9.47	9.51	5.31	6.42	5.89
gene-LOC108907064	0.65	0.86	0.92	2.1	2.32	2.81	3.3	2.42	3.31
gene-LOC108907065	2.98	2.52	2.27	1.86	2.04	2.89	1.2	1.87	2.75
gene-LOC108907066	0.43	0.57	0.37	4.06	4.78	3.74	0.96	1.06	1.37
gene-LOC108907073	4.15	4.78	7.24	0	0.07	0	0	0	0
gene-LOC108907077	101.35	102.57	119.18	6.33	6.8	3.3	221.63	150.94	118.79
gene-LOC108907078	90.02	90.57	80.62	60.6	68.61	56.66	64.28	55.01	49.69
gene-LOC108907079	0.06	0.12	0.07	2.84	1.57	1.1	0.28	0.44	0.64
gene-LOC108907080	6.99	7.4	8.48	2.45	2.71	2.35	2.13	1.85	1.84
gene-LOC108907081	10.11	9.19	10.5	62.65	74.38	51.8	22.45	23.16	22.15
gene-LOC108907083	7.94	7.43	8.38	13.08	16.68	12.08	5.73	6.28	6.35
gene-LOC108907087	4.18	3.38	2.6	49.23	41.23	34.58	27.5	29.18	36.65
gene-LOC108907088	5.05	5.53	2.94	72.98	60.65	53.75	44.04	50.56	65.97
gene-LOC108907090	0.73	0.9	1.17	0	0	0.04	0	0	0.03
gene-LOC108907093	0.67	0.72	0.55	6.36	7.13	7.63	10.2	9.84	9.87
gene-LOC108907096	8.47	8.47	9.44	59.13	63.48	58.97	79.25	70.91	70.79
gene-LOC108907098	0.11	0.18	0.15	0.66	0.83	0.38	0.92	0.86	1.07
gene-LOC108907099	0	0	0	0.54	1.86	0.25	1.22	3.25	3.23
gene-LOC108907101	1.5	1.38	1.56	7	6.58	6.74	3.83	4.36	4
gene-LOC108907102	26.36	22.37	24.38	25.94	25.76	24.29	13.09	10.87	12.08
gene-LOC108907103	318.55	311.99	298.02	37.54	34.82	24.43	1553.59	1440.31	1636.3
gene-LOC108907110	2317.12	2280.74	2335.26	4839.46	4293.8	5390.61	1358.24	1556.93	1397.02
gene-LOC108907112	2.96	4.1	2.16	25.01	28.2	25.04	5.56	8.26	8.43
gene-LOC108907114	1.5	2.63	1.54	1.1	1.22	1.24	4.51	4.43	3.89
gene-LOC108907115	1.51	1.72	1.69	8.19	8.72	7.5	5.43	4.91	6.8
gene-LOC108907116	1.71	2.01	1.8	13.99	12.6	13.02	5.79	7.78	6.85
gene-LOC108907117	1.92	1.42	1.82	2.35	5.4	1.24	0.7	0.71	0.36
gene-LOC108907118	2.9	3.2	3.82	0.09	0.06	0.03	0.01	0	0
gene-LOC108907120	44.19	59.07	43.38	32.64	28.25	39.77	17.68	22	20.98
gene-LOC108907121	0.23	0.35	0.25	1.24	1.02	0.92	0.35	0.41	0.29
gene-LOC108907122	11.1	12.47	17.14	28.87	31.97	29.58	56.23	68.1	49.07
gene-LOC108907125	0.41	0.75	0.87	0.62	0.86	0.44	0.12	0.29	0.02
gene-LOC108907126	6.03	5.19	5.22	5.27	6.22	4.28	4.18	3.81	3.49
gene-LOC108907129	42.58	45.41	43.97	42.18	43.69	32.35	16.12	17.44	16.47
gene-LOC108907137	10.63	9.89	13.57	0.04	0.05	0.03	0.13	0.02	0.06
gene-LOC108907138	2.74	1.67	3.05	7.62	7.57	7.37	6.94	7.42	9.15
gene-LOC108907140	3.79	3.62	4.08	8.05	6.09	6.53	9.54	10.6	12.68
gene-LOC108907143	4.06	3.23	3.03	7.13	6.19	5.32	9.26	8.47	8.5
gene-LOC108907145	0.88	1.3	1.68	0.07	0.04	0.04	0	0.09	0.03
gene-LOC108907150	0.8	0.57	0.74	7.69	7.78	4.46	20.36	25.99	27.48
gene-LOC108907155	10.72	10.99	14.42	0	0	0	0	0	0
gene-LOC108907156	1.71	2.64	2.22	0	0	0	0.03	0	0
gene-LOC108907164	90.78	92.4	81.66	943.72	923.03	966.96	183.49	206.43	215.69
gene-LOC108907168	1.29	1.11	0.77	1.7	1.3	1.15	2.89	3.5	4.1
gene-LOC108907170	2.47	2.32	2.63	36.05	33.92	30.84	20.44	19.91	21.7
gene-LOC108907174	6.31	6.26	7.42	7.17	9.28	7.33	4.22	4.76	4.8
gene-LOC108907176	1.35	0.91	0.74	3.18	4.67	4.4	3.4	2.95	3.23
gene-LOC108907177	0.14	0.05	0.25	0.07	0.04	0.03	0.03	0	0
gene-LOC108907179	2.13	2.51	3.22	0	0	0.05	0	0	0.08
gene-LOC108907182	10.69	10.82	11.72	43.8	48.05	39.16	8.27	8.62	9.01
gene-LOC108907184	3.17	3.04	2.76	72.53	68.21	61.41	13.47	14.93	19.33
gene-LOC108907186	0.02	0.02	0.03	0.42	0.34	0.24	0.16	0.09	0.07
gene-LOC108907187	2696.7	2607.76	2494.55	1256.05	1250.26	1442.08	1258.69	1325.22	1272.72
gene-LOC108907188	3.21	3.72	3.45	3.64	3.01	3.31	2.38	3.38	2.23
gene-LOC108907191	268.43	276.6	204.28	402.16	415.76	310.94	78.03	83.44	73.82
gene-LOC108907194	10.68	11.03	11.05	9.43	10.58	8.77	9.01	7.02	7.88
gene-LOC108907199	0.41	0.32	0.47	0.68	0.78	0.36	1.15	0.81	0.9
gene-LOC108907200	0.51	0.25	0.43	2.84	2.4	2.89	2.52	2.42	2.39
gene-LOC108907202	31.81	31.13	28.22	30.31	31.44	28.13	22.62	22.96	22.67
gene-LOC108907205	14.54	14.15	16.46	90.66	96.16	88	49	49.04	52.69
gene-LOC108907208	0.7	0.52	0.8	6.51	7.95	6.67	6.52	6.11	6.18
gene-LOC108907210	0.09	0.02	0.08	0.96	1.43	0.95	0.12	0.42	0.37
gene-LOC108907213	0.58	0.26	0.71	0	0	0	0	0	0
gene-LOC108907215	11.95	12.29	17.29	0	0	0	0	0	0
gene-LOC108907217	1.97	2.01	2.13	5.61	5.34	4.8	9.19	7.73	8.28
gene-LOC108907218	309.34	288.18	265.54	338.76	290.62	331.9	189.34	201.91	261.13
gene-LOC108907219	0.07	0.13	0.11	0.36	0.33	0.24	0.43	0.47	0.32
gene-LOC108907222	1.01	1.19	1.5	6.45	6.62	6.02	4.53	4.61	4.35
gene-LOC108907223	0.18	0.42	0.33	0.14	0.19	0	0.32	0.29	0.39
gene-LOC108907224	0.3	8.17	11.81	29.16	8.76	6.71	2.21	7.46	5.61
gene-LOC108907226	1.56	1.49	1.16	1.2	1.08	0.95	1.43	1.04	1.08
gene-LOC108907228	1072.04	1163.58	1082.88	709.24	705.98	558.91	807.91	779.96	720.77
gene-LOC108907229	2031.38	2171.4	1771.79	1287.91	1331.71	1037.47	1286.39	1116.4	1011.67
gene-LOC108907230	2252.05	2324.88	1888.34	1757.32	1809.39	1405.14	1951.48	1855.3	1546.52
gene-LOC108907232	4.76	5.14	5.32	2.98	3.54	2.64	3.58	3.58	3.36
gene-LOC108907233	7.45	6.08	11.49	0	0	0	0	0	0.05
gene-LOC108907234	6.3	6.56	7.49	31.91	34.25	31.54	20.03	18.54	19.99
gene-LOC108907235	2498.73	2420.31	2261.47	1635.72	1574.08	1923.51	2174.03	2110.01	2391.13
gene-LOC108907238	0.6	0.36	0.57	3.61	2.86	2.55	2.88	3.18	2.97
gene-LOC108907240	0.7	0.56	0.91	0.04	0.01	0.01	0.05	0.02	0.06
gene-LOC108907244	1701.7	1762.1	1465.85	1114.62	1196.99	889.69	1269.15	1247.8	1063.21
gene-LOC108907246	0.93	1.27	1.2	4.81	5	4.79	2.65	3.21	3.16
gene-LOC108907247	1.26	1.66	1.01	1.19	1.2	0.9	1.62	1.12	1.44
gene-LOC108907248	7.29	6.31	8.92	0.31	0.23	0.97	1.05	0.96	0.85
gene-LOC108907249	8.85	8.53	8.15	58.89	60.52	57.28	21.47	27.48	30.07
gene-LOC108907250	8.01	7.06	10.84	5.47	3.98	3.02	5.88	5.44	8
gene-LOC108907251	730.63	701.28	805.65	694.12	627.86	777.74	490.21	545.07	617.35
gene-LOC108907254	0.17	0.42	0.25	0.12	0	0	0	0.2	0
gene-LOC108907255	0	0	0	0	0	0	0.2	0.14	0.19
gene-LOC108907263	2.49	2.72	2.78	11.35	13.44	8.85	4.79	4.96	5.66
gene-LOC108907268	1.1	1.14	1.7	0.59	0.31	0.35	1.81	1.09	1.11
gene-LOC108907271	5.96	6.12	5.91	3.78	3.52	3.22	3.18	3.05	2.49
gene-LOC108907273	42.42	47.61	42.7	54.53	52.98	46.28	25.12	25.46	22.54
gene-LOC108907277	2.85	2.77	2.77	14.51	12.41	14.05	6.28	7.64	11.02
gene-LOC108907278	8.15	6.25	9.18	25.51	24.99	27.01	9.56	9.33	9.95
gene-LOC108907279	645.81	610.2	615.89	418.39	392.58	498.31	405.24	423.47	452.87
gene-LOC108907280	2.73	2.99	2.97	1.66	1.3	0.94	1.09	1.16	1.02
gene-LOC108907281	6.36	7.95	5.72	8.39	9.17	6.16	4.22	4.32	3.77
gene-LOC108907283	25.73	27.42	21.75	63.9	66.51	48.95	9.82	8.29	6.01
gene-LOC108907286	0.17	0.24	0.27	0.91	1.4	1.05	1.01	0.84	1.33
gene-LOC108907287	0.88	0.58	0.79	4.5	4.98	3.99	1.82	1.85	1.94
gene-LOC108907288	0.9	1.07	0.77	1.35	0.8	0.63	0.45	0.47	0.35
gene-LOC108907289	0	0.02	0	0.49	0.36	0.11	0.1	0.04	0.14
gene-LOC108907293	0.89	0.44	0.56	7.17	6.28	6.75	11.05	13.52	13.36
gene-LOC108907294	2.29	3.07	4.55	0	0	0	0	0	0
gene-LOC108907296	1.29	1.59	2.04	0	0	0.04	0	0	0
gene-LOC108907297	0.64	0.96	1.33	0.3	0.39	0.33	0.54	0.38	0.34
gene-LOC108907299	5.69	6.89	4.97	16.45	17.36	12.32	5.13	5.43	5.62
gene-LOC108907303	28.57	30.75	25.22	37.34	44.34	29.63	23.5	22.34	22.1
gene-LOC108907312	0.11	0.12	0.22	0	0	0	0	0	0
gene-LOC108907314	4.31	1.95	3.32	1.98	1.45	2.69	7.58	5.96	4.28
gene-LOC108907315	68.94	63.51	61.73	78.64	73.62	72.71	33.86	37.21	43.43
gene-LOC108907318	2.89	0.85	0.83	0.29	0.94	0.3	0	0.27	0
gene-LOC108907325	0	0.07	0	116.9	183.05	46.27	0	0	0
gene-LOC108907329	2.02	1.59	1.69	1.76	1.61	2.5	2.9	2.21	2.83
gene-LOC108907331	19.38	20.63	27.68	0	0	0	0	0	0
gene-LOC108907333	1.08	1.79	1.42	5.53	5.63	5.31	4.42	4.6	5.54
gene-LOC108907336	0.36	0.31	0.22	1.81	1.94	1.75	1.81	2.14	2.29
gene-LOC108907337	0.79	0.84	0.64	0.51	0.17	0.41	0.97	0.67	0.52
gene-LOC108907342	1.22	1.31	1.85	13.47	13.8	12.87	14.13	15.07	16.75
gene-LOC108907343	0.38	0.53	0.13	1.43	0.97	0.82	1.14	1.31	1.53
gene-LOC108907345	29.88	29.95	29.94	38.17	39.28	32.99	55.89	62.76	63.37
gene-LOC108907346	7.76	8.2	5.94	19.25	18.17	15.92	6.6	6.63	6.02
gene-LOC108907347	3.44	3.49	3.75	34.95	38.28	33.14	18.26	17.69	21.52
gene-LOC108907348	0.79	0.64	0.62	17.71	20.19	16.86	12.24	11.91	12.83
gene-LOC108907349	12.54	11.29	12.92	60.37	64.35	62.04	16.15	17.68	17.17
gene-LOC108907350	6.58	6.42	5.61	24.26	27.15	23.66	8.52	9.22	10.48
gene-LOC108907351	0.68	0.78	0.76	3.25	3.65	3.31	2.14	2.1	2.19
gene-LOC108907352	1.49	1.73	2.27	0	0	0	0	0	0
gene-LOC108907354	1.76	1.81	2.89	21.07	22.15	18.43	13.71	14.31	16.33
gene-LOC108907356	1.07	1.2	1.07	5.2	5.13	4.09	5	4.54	5.32
gene-LOC108907362	3.2	2.83	2.35	20.56	22.85	19.38	14.97	12.36	16.64
gene-LOC108907365	0.47	0.66	0.85	5.99	6.32	5.18	5.6	5.86	5.73
gene-LOC108907366	0.81	1.15	0.45	2.07	1.71	2.18	2.81	3.18	2.87
gene-LOC108907371	0.05	0.02	0.05	0.09	0.16	0.05	0.29	0.31	0.4
gene-LOC108907373	288.32	279.18	277.11	230.81	211.69	287.32	193.4	197.38	200.07
gene-LOC108907375	0.55	0.76	1.02	13.32	17.97	11.83	13.68	13.34	13.07
gene-LOC108907376	1673	1686.03	1497.46	821.05	749.95	914.67	1418.59	1424.7	1389.33
gene-LOC108907378	7.05	6.27	4.01	90.23	91.91	91.02	20.61	19.43	21.59
gene-LOC108907379	0.08	0.17	0.14	0.6	1.12	0.56	0.14	0.13	0.21
gene-LOC108907380	29.43	28.59	25.81	35.23	39.51	35.17	20.41	23.02	21.33
gene-LOC108907381	5.75	6.48	4.86	50.38	52.64	50.1	19.4	21.72	25.73
gene-LOC108907382	1.9	1.82	1.7	3.72	4.11	3.61	7.58	6.49	5.56
gene-LOC108907384	0.61	0.57	0.48	6.3	6.79	7.04	5.03	4.46	5.13
gene-LOC108907385	1.04	0.94	0.94	0.96	1.14	0.57	0.73	0.84	0.55
gene-LOC108907387	0.42	0.55	1.21	2.02	2.35	1.85	2.44	2.45	3.08
gene-LOC108907391	3.45	2.68	2.96	15.43	16.68	17.31	8.51	8.88	10.41
gene-LOC108907394	8.23	9.04	9.54	16.73	16.14	10.62	7.02	6.21	5.68
gene-LOC108907398	0.02	0.02	0	0.3	0.15	0.14	0.46	0.28	0.49
gene-LOC108907401	0.62	0.88	0.66	0.68	0.69	0.91	0.23	0.18	0.48
gene-LOC108907405	1.18	1.23	1.99	0.9	0.83	0.83	1.04	0.75	0.64
gene-LOC108907406	1.33	1.21	1.19	1.18	1.2	1.31	1.24	0.99	1.75
gene-LOC108907424	1.12	0.65	0.34	7	4.57	5.13	1.01	0.79	0.81
gene-LOC108907429	21.44	21.86	19.11	11.78	12.65	8.76	11.49	10.97	11.11
gene-LOC108907430	1218.77	1211.79	1021.26	79.27	84.64	72.87	2259.35	2409.48	2494.68
gene-LOC108907434	25.64	24.78	22.66	22.6	19.58	27.57	19.76	16.73	21.39
gene-LOC108907435	49.24	48.25	47.64	47.03	47.86	39.22	44.5	48.65	49.9
gene-LOC108907436	14.41	15.54	14.22	14.1	15.65	14.52	15.27	15.34	17.27
gene-LOC108907440	8.84	6.03	7.15	31.5	34.62	32.88	13.63	13.28	14.53
gene-LOC108907443	1.26	1.47	1.85	8.55	8.35	7.54	7.08	7.55	8.39
gene-LOC108907446	10.67	13.59	15.12	15.42	17.19	15.51	7.76	8.3	10.88
gene-LOC108907447	2.7	2.45	2.59	2.01	2.1	1.88	3.61	3.4	3.6
gene-LOC108907449	561.44	549.41	619.73	52.36	55.11	57.18	1957.42	1941.71	2303.66
gene-LOC108907450	5.27	5	6.37	6.3	5.83	7.97	4	6.34	5.96
gene-LOC108907451	1.62	1.63	1.44	18.9	19.18	16.73	18.97	19.23	19.33
gene-LOC108907452	4.5	4.59	4.92	74.32	81.83	67.72	53.23	57.48	54.93
gene-LOC108907456	6.47	6.51	9.66	0.08	0.08	0.08	0	0.03	0.03
gene-LOC108907457	0.86	0.79	2.23	0	0.59	0.54	0.57	0.19	0.25
gene-LOC108907463	14.63	14.82	12.91	14.72	16.57	12.88	20.64	20.37	17.65
gene-LOC108907465	1.2	1.25	1.59	3.93	3.79	3.21	4.69	4.63	5.87
gene-LOC108907470	0.56	0.67	0.54	2.52	3.74	4.1	2.14	2.27	2.34
gene-LOC108907471	88.72	85.97	88.36	75.23	71.56	85.24	42.75	41.77	45.19
gene-LOC108907474	0.64	0.55	0.72	3.71	3.42	3.62	0.55	0.75	0.86
gene-LOC108907478	0.43	0.44	0.53	0.62	0.55	0.6	1.11	0.94	0.83
gene-LOC108907479	0.41	0.33	0.49	2.49	3.05	3.09	2.4	2.5	2.27
gene-LOC108907483	3.54	3.14	4.02	18.62	20.86	18.52	10.75	11.9	13.7
gene-LOC108907486	2.82	2.78	3.25	16.08	17.41	14.26	12.59	11.3	11.83
gene-LOC108907487	0.09	0.07	0.07	0.37	0.36	0.39	0.37	0.29	0.47
gene-LOC108907488	0.56	0.72	0.8	2.32	1.59	2.12	2.41	2.49	2.86
gene-LOC108907489	12.58	16.06	16.03	12.38	22.85	5.49	26.55	21.38	18.01
gene-LOC108907492	72.87	71.62	45.73	58.47	62.71	46.69	74.92	72.67	60.96
gene-LOC108907493	14.54	14.9	14.1	22.79	25.75	21.23	9.88	9.64	9.18
gene-LOC108907495	0.06	0.35	0.36	2.38	3.97	2.69	3.4	0.31	1.2
gene-LOC108907499	0.26	0.24	0.29	0.86	1.06	1.34	0.52	0.13	0.22
gene-LOC108907501	21.3	19.94	24.29	24.68	23.59	18.67	28.94	30.67	33.19
gene-LOC108907503	1.45	1.2	1.61	4.62	5.98	4.62	5.17	4.76	5.1
gene-LOC108907504	88.24	95.02	71.39	104.54	108.7	91.27	71.86	69.95	57.58
gene-LOC108907505	2.35	2.12	2.02	13.33	16.42	12.01	12.98	14.37	12.94
gene-LOC108907507	419.43	416.74	424.34	457.69	427.84	449.38	360.18	348.56	288.67
gene-LOC108907508	0.15	0.14	0	0.25	0.26	0.16	0.78	0.58	0.7
gene-LOC108907509	2.89	1.23	1.58	2	1.05	1.4	3.18	3.28	2.88
gene-LOC108907510	9.27	5.78	3.86	2.74	4.09	3.7	14.51	12.76	14.25
gene-LOC108907511	12.83	11.43	10.46	16.6	19.23	13.04	25.95	24.8	24.1
gene-LOC108907514	688.48	614.47	655.09	832.73	884.08	936.64	379.4	370.26	354.07
gene-LOC108907515	3.88	7.2	4.94	8.72	7.98	9.82	3.94	3.11	3.49
gene-LOC108907521	0.39	0.36	0.44	2.24	2.11	2.3	1.69	1.91	2.21
gene-LOC108907534	1.17	1.02	1.19	1.5	1.43	1.25	0.38	0.34	0.25
gene-LOC108907536	0	0.1	3.33	9.24	5.62	5.38	2.18	1.22	1.38
gene-LOC108907538	12.04	12.44	17.99	0	0	0	0	0	0
gene-LOC108907540	0.33	0.24	0.23	0.96	1.07	1.13	0.25	0.23	0.17
gene-LOC108907541	0.45	0.63	0.96	5.09	5.67	4.85	3.84	3.99	5.48
gene-LOC108907544	3.62	4.39	5.77	16.77	16.55	17.01	17.15	18.67	22.41
gene-LOC108907545	3.46	5.25	4.24	19.72	19.23	18.37	10.79	11.44	12.94
gene-LOC108907547	1.56	1.02	0.74	0.8	0.58	0.65	0.99	1.33	0.81
gene-LOC108907548	1.49	1.53	1.74	9.35	10.03	9.29	5.34	5.95	5.48
gene-LOC108907549	0.81	0.51	0.61	4.19	4.46	3.13	1.63	2.72	2.52
gene-LOC108907553	23.35	23.79	28.52	15.28	15.91	13.14	69.9	70.24	77.63
gene-LOC108907555	1.76	2.3	2.9	5.05	7.04	4.24	10.82	13.4	14.76
gene-LOC108907556	4.32	4.31	6.93	11.31	8.73	8.46	22.32	20.91	24.59
gene-LOC108907559	12.38	9.47	16.43	0.2	0.03	0	0.05	0.15	0.06
gene-LOC108907560	6	5.83	7.68	1.03	0.97	1.47	1.11	1.04	1.23
gene-LOC108907561	98.45	94.18	95.7	115.95	113.75	127.53	68.23	69.02	69.36
gene-LOC108907562	52.19	52.24	40.31	60.63	59.7	69.1	2.44	1.85	1.57
gene-LOC108907565	12.07	11.39	12.38	9.72	11.67	10.74	1.44	1.25	0.75
gene-LOC108907566	0.36	0.39	0.27	2.38	2.37	2.23	0.82	0.88	0.97
gene-LOC108907567	37.34	29.28	32.42	34.39	30.9	36.79	14.19	16.29	14.59
gene-LOC108907569	0.13	0.17	0.29	0.03	0	0	0	0	0.05
gene-LOC108907570	0.39	0.71	1.28	0.11	0	0	0	0.19	0
gene-LOC108907572	0.57	0.7	0.62	0.27	0.15	0.14	0.12	0.3	0.3
gene-LOC108907573	4.75	4.41	4.34	1.6	2	1.14	7.6	7.94	9.13
gene-LOC108907575	2.43	1.88	1.98	10.66	12.58	8.53	1.84	2.19	2.19
gene-LOC108907576	1.55	1.4	2.05	7.97	8.74	6.83	4.49	4.35	5.88
gene-LOC108907577	0.18	0.17	0.32	1.05	1.72	0.98	0.28	0.11	0.43
gene-LOC108907580	9.59	7.68	9.27	23.51	24.46	23.43	28.55	33.01	36.65
gene-LOC108907581	180.69	189.29	160.17	142.3	144.41	116.53	113.03	107.07	99
gene-LOC108907585	0.88	1.04	0.98	0.8	1.02	0.89	1.5	1.76	1.68
gene-LOC108907591	3.8	4.01	3.96	4.89	5.91	5.31	2.87	2.4	2.44
gene-LOC108907592	3.53	3.78	3.98	4.86	5.26	5.24	2.93	3.19	3.06
gene-LOC108907594	2.08	2.87	2.22	3.15	3.8	3.17	0.91	0.63	0.64
gene-LOC108907595	1.82	1.76	1.53	2.86	4.14	2.91	4.82	5.54	5.03
gene-LOC108907596	9.71	11.79	14.31	3.75	3.55	3.29	2.87	4.7	4.36
gene-LOC108907600	27.97	26.67	33.46	0	0	0	0	0	0
gene-LOC108907608	5.39	8.13	9.97	0	0	0	0	0	0
gene-LOC108907609	3.66	2.78	5.2	0	0	0	0	0	0
gene-LOC108907610	273.9	269.72	282.46	61.23	68.27	60.95	228.38	229.95	250.77
gene-LOC108907613	2243.35	2216.6	2164.71	1541.14	1335.39	1881.42	1397.34	1313.36	1447.32
gene-LOC108907614	3.31	3.15	3.51	0.64	1.2	0.61	0.95	1.1	0.98
gene-LOC108907618	7.42	8.13	6.91	10.08	12.46	8.34	18.48	16.5	15.37
gene-LOC108907619	0.11	0.16	0.4	0	0	0	0.02	0.03	0.27
gene-LOC108907623	15.31	14.39	13.13	6.83	7.31	6.78	28.49	36.15	36.87
gene-LOC108907628	1550.48	1554.82	1297.4	1053.09	963.69	1165.64	720.3	749.28	791.7
gene-LOC108907632	0.32	0.22	0.39	0.65	0.97	0.67	0.02	0.05	0.14
gene-LOC108907638	7.89	7.67	6.68	7.58	7.69	6.67	5.33	6.26	5.6
gene-LOC108907640	0.79	0.54	0.65	0.78	0.76	0.65	0.22	0.45	0.35
gene-LOC108907643	137.25	134.77	142.36	227.5	215.91	227.89	54.41	58.33	62.59
gene-LOC108907644	10.66	10.37	14.84	0	0.12	0.12	0	0	0
gene-LOC108907645	2250.95	2157.33	2292.7	45.39	48.16	43.7	60.46	74.81	95.39
gene-LOC108907648	2.81	4.23	4.58	3.95	1.93	3.29	5.47	3.8	4.3
gene-LOC108907652	2.18	2.41	2.61	15.38	16.45	14.33	12.83	11.74	13.62
gene-LOC108907654	12.32	11.96	9.83	9.51	11.16	8.83	11.34	9.47	8.95
gene-LOC108907656	0.41	0.38	0.23	0	0	0	0	0	0
gene-LOC108907657	0.44	0.3	0.3	1.32	1.14	1.56	1.41	1.53	1.2
gene-LOC108907658	0.43	0.2	0.26	1.16	1.34	0.9	0.05	0.09	0.05
gene-LOC108907659	7	7.99	8.35	23.75	23.91	24.82	6.29	6.02	6.87
gene-LOC108907663	35	38.71	39.34	39.81	41.99	38.38	23.03	21.82	19.96
gene-LOC108907664	0.51	0.74	0.83	0.04	0.05	0	0.04	0.02	0.07
gene-LOC108907665	9.78	9.24	12.08	0	0	0	0	0	0
gene-LOC108907666	0.23	0.65	0.46	10.23	10.06	12.04	1.45	1.71	1.23
gene-LOC108907667	57.92	59.19	46.05	27.44	26.32	19.63	44.11	43.92	45.34
gene-LOC108907668	12.68	13.31	17.96	15.93	18.07	15.38	8.6	10.03	10.68
gene-LOC108907670	24.83	27.23	31.99	56.3	42.09	30.58	23.38	15.6	16.79
gene-LOC108907673	4.49	4.78	4.58	3.43	3.93	2.14	3.87	3.27	4.36
gene-LOC108907674	13.45	13.97	12.12	1.81	2.39	1.49	4.13	4.18	4.61
gene-LOC108907679	0.2	0.14	0.08	0.69	0.5	0.57	0.88	0.72	0.83
gene-LOC108907685	0.12	0.04	0.11	0.19	0.1	0.2	0.16	0.29	0.53
gene-LOC108907686	0	0	0	0	0.01	0	0.02	0.03	0.03
gene-LOC108907689	1703.14	1696.26	1618.99	527.21	505.14	509.9	576.72	679.51	590.81
gene-LOC108907690	12.97	12.51	12.66	18.69	20.78	15.27	51.46	43.13	42.56
gene-LOC108907691	0.77	0.56	0.73	3.27	3.82	2.81	2.31	2.3	2.3
gene-LOC108907697	0.23	0.23	0.22	0.18	0.49	0.33	0.46	0.55	1.09
gene-LOC108907702	12.52	13.48	11.67	14.29	17.16	11.13	39.6	43.77	49.39
gene-LOC108907703	0	0.04	0	0	0	0	1.76	0.81	0.51
gene-LOC108907704	177.35	179.6	157.89	178.94	192.81	161.49	191.12	209.39	217.54
gene-LOC108907708	6.4	7.07	6.73	45.71	42.86	42.65	20.24	17.89	19.73
gene-LOC108907713	11.72	11.79	12.75	51.98	56.52	44.88	27.47	32.03	31.45
[truncated: 5,069 more rows]

## Sheet: Table S3
Supplemental Table S3. level-2 GO functional classifications of differentially expressed genes in each experimental group of the midgut of A. glabripennis adults
GO ID	Description	Ontology	PDMG vs. EAMG GeneRatio	PDMG vs. EAMG Gene IDs	SMMG vs. EAMG GeneRatio	SMMG vs. EAMG Gene IDs	PDMG vs. SMMG GeneRatio	PDMG vs. SMMG Gene IDs
GO:0002376	immune system process	Biological process	33/ 5292	gene-LOC111691304;gene-LOC108907112;gene-LOC108903187;gene-LOC108907378;gene-LOC108903189;gene-LOC108906815;gene-LOC108915787;gene-LOC108905219;gene-LOC108915520;gene-LOC108914553;gene-LOC108905707;gene-LOC108910907;gene-LOC108914554;gene-LOC108915415;gene-LOC108909140;gene-LOC108915569;gene-LOC108903311;gene-LOC108909086;gene-LOC108904409;gene-LOC108909085;gene-LOC108906229;gene-LOC108917478;gen…	19/ 2346	gene-LOC108909140;gene-LOC108910880;gene-LOC108905219;gene-LOC108905218;gene-LOC108915520;gene-LOC108914553;gene-LOC108903525;gene-LOC111691304;gene-LOC108904409;gene-LOC108903955;gene-LOC108907112;gene-LOC111691744;gene-LOC108910907;gene-LOC108913118;gene-LOC108909086;gene-LOC108916190;gene-LOC108907378;gene-LOC108909085;gene-LOC108915569	24/ 5051	gene-LOC108910013;gene-LOC111691304;gene-LOC108903187;gene-LOC108909371;gene-LOC108907378;gene-LOC108903189;gene-LOC108906815;gene-LOC108915787;gene-LOC108905218;gene-LOC108914553;gene-LOC108905707;gene-LOC108914554;gene-LOC108915415;gene-LOC108909140;gene-LOC108903311;gene-LOC108908151;gene-LOC108910880;gene-LOC108914716;gene-LOC108910498;gene-LOC108906657;gene-LOC108905202;gene-LOC108916352;gen…
GO:0065007	biological regulation	Biological process	691/ 5292	gene-LOC108914864;gene-LOC108907934;gene-LOC108914860;gene-LOC108916304;gene-LOC108912639;gene-LOC108917083;gene-LOC111691268;gene-LOC108912606;gene-LOC108903884;gene-LOC108903387;gene-LOC108903880;gene-LOC108910279;gene-LOC108913068;gene-LOC108906196;gene-LOC108903963;gene-LOC108915415;gene-LOC108915411;gene-LOC108906768;gene-LOC108904933;gene-LOC108910187;gene-LOC108909616;gene-LOC108917883;gen…	234/ 2346	gene-LOC108906115;gene-LOC108917760;gene-LOC108917763;gene-LOC108917767;gene-LOC108915876;gene-LOC108913166;gene-LOC108903687;gene-LOC108916142;gene-LOC108914346;gene-LOC108914069;gene-LOC111691268;gene-LOC108907038;gene-LOC108911791;gene-LOC108908928;gene-LOC108907044;gene-LOC108911394;gene-LOC108903880;gene-LOC108915548;gene-LOC108906701;gene-LOC108912049;gene-LOC108903963;gene-LOC108906607;gen…	663/ 5051	gene-LOC108907934;gene-LOC108914860;gene-LOC108912568;gene-LOC108911988;gene-LOC108912606;gene-LOC108903884;gene-LOC108903387;gene-LOC108913068;gene-LOC108912049;gene-LOC108903960;gene-LOC108915415;gene-LOC108915410;gene-LOC108915411;gene-LOC108906768;gene-LOC108909289;gene-LOC108904931;gene-LOC108904933;gene-LOC108910187;gene-LOC108904867;gene-LOC108909616;gene-LOC108917883;gene-LOC108909059;gen…
GO:0008152	metabolic process	Biological process	1537/ 5292	gene-ATP6 gene-COX1 gene-CYTB gene-LOC108903178 gene-LOC108903187 gene-LOC108903189 gene-LOC108903190 gene-LOC108903191 gene-LOC108903192 gene-LOC108903193 gene-LOC108903195 gene-LOC108903215 gene-LOC108903238 gene-LOC108903241 gene-LOC108903242 gene-LOC108903245 gene-LOC108903272 gene-LOC108903297 gene-LOC108903302 gene-LOC108903305 gene-LOC108903307 gene-LOC108903311 gene-LOC108903318 gene-LOC1…	572/ 2346	gene-LOC108910547;gene-LOC108912569;gene-LOC108917560;gene-LOC108906199;gene-LOC108912165;gene-LOC108912049;gene-LOC108913063;gene-LOC108912691;gene-LOC108913257;gene-LOC108909029;gene-LOC108907449;gene-LOC108907833;gene-LOC108909021;gene-LOC108913837;gene-LOC108916466;gene-LOC108904834;gene-LOC108904721;gene-LOC108904722;gene-LOC108911517;gene-LOC108909592;gene-LOC108909593;gene-LOC108906904;gen…	1480/ 5051	gene-LOC108914860;gene-LOC108912600;gene-LOC111693077;gene-LOC108912041;gene-LOC108903883;gene-LOC108917568;gene-LOC108912049;gene-LOC108913063;gene-LOC108909574;gene-LOC108906765;gene-LOC108909029;gene-LOC108909021;gene-LOC108906768;gene-LOC108909594;gene-LOC108911517;gene-LOC108909592;gene-LOC108906902;gene-LOC108913649;gene-LOC111692657;gene-LOC108906348;gene-LOC108906349;gene-LOC108906616;gen…
GO:0043473	pigmentation	Biological process	1/ 5292	gene-LOC108917840	0	none	1/ 5051	gene-LOC108917840
GO:0040011	locomotion	Biological process	20/ 5292	gene-LOC108915212;gene-LOC108914255;gene-LOC108904019;gene-LOC108915846;gene-LOC108911294;gene-LOC108906657;gene-LOC108904012;gene-LOC108916982;gene-LOC108907714;gene-LOC108917850;gene-LOC108916492;gene-LOC108904225;gene-LOC108907066;gene-LOC108904749;gene-LOC108914506;gene-LOC108909033;gene-LOC108908178;gene-LOC108914228;gene-LOC108907913;gene-LOC108908395	13/ 2346	gene-LOC108909033;gene-LOC108904019;gene-LOC108915846;gene-LOC108913496;gene-LOC108907714;gene-LOC108904475;gene-LOC108916492;gene-LOC108907066;gene-LOC108914506;gene-LOC108914228;gene-LOC108914537;gene-LOC108908881;gene-LOC108915413	18/ 5051	gene-LOC108914255;gene-LOC108914506;gene-LOC108915212;gene-LOC108911294;gene-LOC108906657;gene-LOC108904012;gene-LOC108913496;gene-LOC108907714;gene-LOC108904475;gene-LOC108917850;gene-LOC108904225;gene-LOC108908395;gene-LOC108916982;gene-LOC108908178;gene-LOC108904180;gene-LOC108907913;gene-LOC108908881;gene-LOC108915413
GO:0022414	reproductive process	Biological process	28/ 5292	gene-LOC108904716;gene-LOC108905939;gene-LOC108904544;gene-LOC108916437;gene-LOC108904678;gene-LOC108909352;gene-LOC108908949;gene-LOC108915963;gene-LOC108906513;gene-LOC108913234;gene-LOC108914606;gene-LOC108910818;gene-LOC108907240;gene-LOC108903311;gene-LOC108913664;gene-LOC108906908;gene-LOC108908913;gene-LOC108911824;gene-LOC108913058;gene-LOC108906242;gene-LOC108908614;gene-LOC108916627;gen…	4/ 2346	gene-LOC108914346;gene-LOC108913786;gene-LOC108917567;gene-LOC108905939	32/ 5051	gene-LOC108910013;gene-LOC108904716;gene-LOC108906908;gene-LOC108904544;gene-LOC108916437;gene-LOC108904678;gene-LOC108909352;gene-LOC108908949;gene-LOC108915963;gene-LOC108906513;gene-LOC108904358;gene-LOC108913234;gene-LOC108907240;gene-LOC111693084;gene-LOC108914949;gene-LOC108903311;gene-LOC108913786;gene-LOC108913664;gene-LOC108908151;gene-LOC108908913;gene-LOC108911824;gene-LOC108913058;gen…
GO:0000003	reproduction	Biological process	6/ 5292	gene-LOC108916073;gene-LOC108904454;gene-LOC108903577;gene-LOC108903566;gene-LOC108910185;gene-LOC108909454	3/ 2346	gene-LOC108910185;gene-LOC108916414;gene-LOC108903577	4/ 5051	gene-LOC108916073;gene-LOC108916414;gene-LOC108904454;gene-LOC108909454
GO:0009987	cellular process	Biological process	1880/ 5292	gene-ATP6 gene-COX1 gene-CYTB gene-LOC108903164 gene-LOC108903192 gene-LOC108903215 gene-LOC108903238 gene-LOC108903241 gene-LOC108903242 gene-LOC108903245 gene-LOC108903272 gene-LOC108903285 gene-LOC108903297 gene-LOC108903305 gene-LOC108903307 gene-LOC108903311 gene-LOC108903318 gene-LOC108903320 gene-LOC108903321 gene-LOC108903330 gene-LOC108903336 gene-LOC108903376 gene-LOC108903378 gene-LOC1…	541/ 2346	gene-LOC108910547;gene-LOC108917560;gene-LOC108903880;gene-LOC108917567;gene-LOC108912165;gene-LOC108917407;gene-LOC108912049;gene-LOC108913188;gene-LOC108917361;gene-LOC108907447;gene-LOC108907833;gene-LOC108903285;gene-LOC111691412;gene-LOC108909023;gene-LOC108916463;gene-LOC108916466;gene-LOC108917969;gene-LOC108904721;gene-LOC108913926;gene-LOC108911517;gene-LOC108911512;gene-LOC108912762;gen…	1899/ 5051	gene-ATP6 gene-COX1 gene-CYTB gene-LOC108903162 gene-LOC108903181 gene-LOC108903182 gene-LOC108903192 gene-LOC108903196 gene-LOC108903238 gene-LOC108903239 gene-LOC108903241 gene-LOC108903242 gene-LOC108903245 gene-LOC108903252 gene-LOC108903265 gene-LOC108903266 gene-LOC108903297 gene-LOC108903305 gene-LOC108903307 gene-LOC108903311 gene-LOC108903318 gene-LOC108903319 gene-LOC108903330 gene-LOC1…
GO:0032502	developmental process	Biological process	116/ 5292	gene-LOC108910279;gene-LOC108906053;gene-LOC108909352;gene-LOC108907066;gene-LOC108908519;gene-LOC108910269;gene-LOC108905811;gene-LOC108911803;gene-LOC108917981;gene-LOC108903966;gene-LOC108916776;gene-LOC108904020;gene-LOC108915415;gene-LOC108916361;gene-LOC108905256;gene-LOC108916470;gene-LOC108908589;gene-LOC108917008;gene-LOC108904835;gene-LOC108915977;gene-LOC108908178;gene-LOC108909445;gen…	44/ 2346	gene-LOC108909843;gene-LOC108915101;gene-LOC108907382;gene-LOC108911541;gene-LOC108909864;gene-LOC108907958;gene-LOC108914197;gene-LOC108909321;gene-LOC108910021;gene-LOC108907540;gene-LOC108907714;gene-LOC108904475;gene-LOC108904020;gene-LOC111691513;gene-LOC108909161;gene-LOC108914789;gene-LOC108917078;gene-LOC108909140;gene-LOC108907268;gene-LOC108916470;gene-LOC108908589;gene-LOC108914537;gen…	102/ 5051	gene-LOC108906053;gene-LOC108909352;gene-LOC108908519;gene-LOC108905811;gene-LOC108917981;gene-LOC108903966;gene-LOC108915415;gene-LOC108905256;gene-LOC108904835;gene-LOC108914112;gene-LOC108910267;gene-LOC108908178;gene-LOC108906502;gene-LOC108914996;gene-LOC108908614;gene-LOC108906185;gene-LOC108909748;gene-LOC108906346;gene-LOC108910498;gene-LOC108913070;gene-LOC108910100;gene-LOC108909967;gen…
GO:0032501	multicellular organismal process	Biological process	47/ 5292	gene-LOC108917910;gene-LOC108911540;gene-LOC108903577;gene-LOC108906298;gene-LOC108913410;gene-LOC108917877;gene-LOC108909229;gene-LOC108909454;gene-LOC108904468;gene-LOC108916073;gene-LOC108904454;gene-LOC108906216;gene-LOC108904692;gene-LOC108903963;gene-LOC108917110;gene-LOC108904225;gene-LOC108905357;gene-LOC108913028;gene-LOC108916342;gene-LOC108910935;gene-LOC108909287;gene-LOC108903517;gen…	22/ 2346	gene-LOC108916414;gene-LOC108903577;gene-LOC108906298;gene-LOC108917877;gene-LOC108903182;gene-LOC108909556;gene-LOC108903963;gene-LOC108905607;gene-LOC108908255;gene-LOC108903517;gene-LOC108910009;gene-LOC108910185;gene-LOC108909229;gene-LOC108907703;gene-LOC108914564;gene-LOC108917023;gene-LOC111691412;gene-LOC108903954;gene-LOC108916315;gene-LOC108916339;gene-LOC108911088;gene-LOC108903767	40/ 5051	gene-LOC108916414;gene-LOC108917910;gene-LOC108909229;gene-LOC108906298;gene-LOC108913410;gene-LOC108903182;gene-LOC108909454;gene-LOC108916315;gene-LOC108904225;gene-LOC108904335;gene-LOC108904454;gene-LOC108906216;gene-LOC108905607;gene-LOC108907679;gene-LOC108917110;gene-LOC108916073;gene-LOC108905357;gene-LOC108913028;gene-LOC108910935;gene-LOC108909287;gene-LOC108903517;gene-LOC108910005;gen…
GO:0044419	biological process involved in interspecies interaction between organisms	Biological process	37/ 5292	gene-LOC108907112;gene-LOC108907378;gene-LOC108910498;gene-LOC108906815;gene-LOC108915787;gene-LOC108905445;gene-LOC108905219;gene-LOC108905707;gene-LOC108910907;gene-LOC108912372;gene-LOC111693208;gene-LOC108905442;gene-LOC108915415;gene-LOC108905440;gene-LOC108909140;gene-LOC108915569;gene-LOC108910919;gene-LOC108903311;gene-LOC108909086;gene-LOC108909085;gene-LOC108906229;gene-LOC108917478;gen…	28/ 2346	gene-LOC108907112;gene-LOC108908066;gene-LOC108907378;gene-LOC108912360;gene-LOC108905445;gene-LOC108905219;gene-LOC108905218;gene-LOC108912372;gene-LOC111693208;gene-LOC108905442;gene-LOC108905440;gene-LOC108909140;gene-LOC108915569;gene-LOC108910919;gene-LOC108909086;gene-LOC108909085;gene-LOC108905441;gene-LOC108910880;gene-LOC108912368;gene-LOC108912366;gene-LOC108912365;gene-LOC108912364;gen…	22/ 5051	gene-LOC108910013;gene-LOC108908066;gene-LOC108909371;gene-LOC108907378;gene-LOC108906815;gene-LOC108908068;gene-LOC108905218;gene-LOC108905707;gene-LOC108912372;gene-LOC108915415;gene-LOC108905441;gene-LOC108903311;gene-LOC108908151;gene-LOC108915787;gene-LOC108909140;gene-LOC108910880;gene-LOC108912364;gene-LOC108914716;gene-LOC108910498;gene-LOC108906657;gene-LOC108905202;gene-LOC108906229
GO:0040007	growth	Biological process	3/ 5292	gene-LOC108915140;gene-LOC108916006;gene-LOC108904835	1/ 2346	gene-LOC108904835	4/ 5051	gene-LOC108915140;gene-LOC108916006;gene-LOC108904835;gene-LOC108914320
GO:0048511	rhythmic process	Biological process	9/ 5292	gene-LOC111692904;gene-LOC108917458;gene-LOC108903963;gene-LOC108903954;gene-LOC108904468;gene-LOC108915597;gene-LOC108916342;gene-LOC108916339;gene-LOC108910082	4/ 2346	gene-LOC108907980;gene-LOC108903963;gene-LOC108903954;gene-LOC108916339	5/ 5051	gene-LOC108913333;gene-LOC108917458;gene-LOC108910100;gene-LOC108915597;gene-LOC108906431
GO:0051179	localization	Biological process	396/ 5292	gene-LOC108914864;gene-LOC108915384;gene-LOC108913184;gene-LOC108912043;gene-LOC108903880;gene-LOC108906449;gene-LOC108906447;gene-LOC108903966;gene-LOC108917407;gene-LOC108906444;gene-LOC108906766;gene-LOC108913747;gene-LOC108917361;gene-LOC108907447;gene-LOC108910789;gene-LOC108903285;gene-LOC108910932;gene-LOC108917889;gene-LOC108916271;gene-LOC108906901;gene-LOC108912767;gene-LOC108913360;gen…	140/ 2346	gene-LOC108917760;gene-LOC111692836;gene-LOC108903578;gene-LOC111691719;gene-LOC108915384;gene-LOC108912778;gene-LOC108912575;gene-LOC108908696;gene-LOC108908697;gene-LOC108906199;gene-LOC108917567;gene-LOC108917407;gene-LOC108913108;gene-LOC108917361;gene-LOC108907447;gene-LOC108914901;gene-LOC108912596;gene-LOC108903285;gene-LOC108910175;gene-LOC108911310;gene-LOC108915075;gene-LOC108917659;gen…	385/ 5051	gene-LOC108915384;gene-LOC108913184;gene-LOC108912043;gene-LOC108906449;gene-LOC108903966;gene-LOC108917407;gene-LOC108906444;gene-LOC108906766;gene-LOC108917366;gene-LOC108906761;gene-LOC108910789;gene-LOC108910932;gene-LOC108916586;gene-LOC108906901;gene-LOC108903582;gene-LOC108912767;gene-LOC108913360;gene-LOC108909053;gene-LOC111691484;gene-LOC108906346;gene-LOC108910498;gene-LOC108909116;gen…
GO:0016032	viral process	Biological process	1/ 5292	gene-LOC108911542	0	none	1/ 5051	gene-LOC108911542
GO:0098754	detoxification	Biological process	2/ 5292	gene-LOC108906479;gene-LOC108917184	2/ 2346	gene-LOC108917184;gene-LOC108903266	3/ 5051	gene-LOC108905766;gene-LOC108906479;gene-LOC108903266
GO:0023052	signaling	Biological process	21/ 5292	gene-LOC108909903;gene-LOC108906073;gene-LOC108917093;gene-LOC108913360;gene-LOC108911540;gene-LOC108916006;gene-LOC108905775;gene-LOC108917110;gene-LOC108913957;gene-LOC108905357;gene-LOC108917083;gene-LOC108909158;gene-LOC108912450;gene-LOC108915302;gene-LOC108907025;gene-LOC108910342;gene-LOC108910789;gene-LOC108917679;gene-LOC108917896;gene-LOC108913519;gene-LOC108903829	6/ 2346	gene-LOC108906073;gene-LOC108910009;gene-LOC108917093;gene-LOC108905607;gene-LOC108915302;gene-LOC108908661	21/ 5051	gene-LOC108909903;gene-LOC108906073;gene-LOC108910342;gene-LOC108917618;gene-LOC108916006;gene-LOC108917110;gene-LOC108913957;gene-LOC108905357;gene-LOC108913360;gene-LOC108905607;gene-LOC108909158;gene-LOC108907019;gene-LOC108915302;gene-LOC108907025;gene-LOC108908661;gene-LOC108906752;gene-LOC108910503;gene-LOC108913930;gene-LOC108910789;gene-LOC108913519;gene-LOC108912450
GO:0050896	response to stimulus	Biological process	213/ 5292	gene-LOC108911160;gene-LOC108907545;gene-LOC108906050;gene-LOC108915753;gene-LOC108909059;gene-LOC108917872;gene-LOC108908178;gene-LOC108909190;gene-LOC108908593;gene-LOC108915397;gene-LOC108915787;gene-LOC108913234;gene-LOC108906846;gene-LOC108903883;gene-LOC108916996;gene-LOC108909103;gene-LOC111693173;gene-LOC108904225;gene-LOC108908199;gene-LOC111693208;gene-LOC108912450;gene-LOC108903605;gen…	77/ 2346	gene-LOC108917666;gene-LOC111691304;gene-LOC108913166;gene-LOC108909229;gene-LOC108905932;gene-LOC108907112;gene-LOC108908066;gene-LOC108909765;gene-LOC108912625;gene-LOC108905219;gene-LOC108907378;gene-LOC108914326;gene-LOC108908827;gene-LOC108909140;gene-LOC108916309;gene-LOC108905445;gene-LOC108917684;gene-LOC108911296;gene-LOC111692987;gene-LOC108906376;gene-LOC108911555;gene-LOC108914553;gen…	211/ 5051	gene-LOC108911160;gene-LOC108914743;gene-LOC111691304;gene-LOC108917016;gene-LOC108908827;gene-LOC108906050;gene-LOC108908066;gene-LOC108909059;gene-LOC108917872;gene-LOC108908178;gene-LOC108909190;gene-LOC108908593;gene-LOC108909485;gene-LOC108915397;gene-LOC108908068;gene-LOC108916857;gene-LOC108906846;gene-LOC108903883;gene-LOC108913276;gene-LOC108916996;gene-LOC108909103;gene-LOC108903960;gen…
GO:0032991	protein-containing complex	Cellular component	744/ 5292	gene-LOC108910544;gene-LOC108915067;gene-LOC108907934;gene-LOC108914861;gene-LOC108903320;gene-LOC108911017;gene-LOC108917083;gene-LOC108905027;gene-LOC111693077;gene-LOC108912043;gene-LOC108903880;gene-LOC108906448;gene-LOC108906447;gene-LOC108917568;gene-LOC108906444;gene-LOC108913256;gene-LOC108913746;gene-LOC108906765;gene-LOC108910831;gene-LOC108917361;gene-LOC108910833;gene-LOC108906761;gen…	123/ 2346	gene-LOC108910547;gene-LOC108914346;gene-LOC108907032;gene-LOC108914582;gene-LOC108903880;gene-LOC108906701;gene-LOC111693176;gene-LOC111691943;gene-LOC108913468;gene-LOC111692247;gene-LOC108917361;gene-LOC108907447;gene-LOC108909024;gene-LOC108909026;gene-LOC108916366;gene-LOC108908858;gene-LOC108915075;gene-LOC108916468;gene-LOC108905431;gene-LOC108917093;gene-LOC108909363;gene-LOC108912575;gen…	734/ 5051	gene-LOC108910544;gene-LOC108910547;gene-LOC108907934;gene-LOC108911017;gene-LOC108915067;gene-LOC108916876;gene-LOC108912568;gene-LOC108905027;gene-LOC111693077;gene-LOC108912043;gene-LOC108904333;gene-LOC108906448;gene-LOC111693176;gene-LOC108917568;gene-LOC108906444;gene-LOC108913256;gene-LOC108913746;gene-LOC108917366;gene-LOC108906765;gene-LOC108910831;gene-LOC108906761;gene-LOC108915141;gen…
GO:0110165	cellular anatomical entity	Cellular component	2561/ 5292	gene-ATP6 gene-COX1 gene-COX2 gene-CYTB gene-LOC108903164 gene-LOC108903178 gene-LOC108903180 gene-LOC108903187 gene-LOC108903189 gene-LOC108903195 gene-LOC108903215 gene-LOC108903234 gene-LOC108903238 gene-LOC108903245 gene-LOC108903271 gene-LOC108903272 gene-LOC108903279 gene-LOC108903285 gene-LOC108903288 gene-LOC108903302 gene-LOC108903307 gene-LOC108903311 gene-LOC108903313 gene-LOC108903315…	1031/ 2346	gene-LOC108909041;gene-LOC108909670;gene-LOC111691550;gene-LOC108915062;gene-LOC108915384;gene-LOC108909046;gene-LOC108910273;gene-LOC108910272;gene-LOC111691559;gene-LOC108907585;gene-LOC108904940;gene-LOC108904942;gene-LOC111691268;gene-LOC111692230;gene-LOC111691347;gene-LOC108903808;gene-LOC108917560;gene-LOC111693074;gene-LOC108903880;gene-LOC108917567;gene-LOC108903969;gene-LOC108912165;gen…	2462/ 5051	gene-ATP6 gene-COX1 gene-COX2 gene-CYTB gene-LOC108903180 gene-LOC108903181 gene-LOC108903182 gene-LOC108903187 gene-LOC108903189 gene-LOC108903195 gene-LOC108903196 gene-LOC108903238 gene-LOC108903239 gene-LOC108903245 gene-LOC108903252 gene-LOC108903254 gene-LOC108903265 gene-LOC108903266 gene-LOC108903271 gene-LOC108903279 gene-LOC108903288 gene-LOC108903300 gene-LOC108903302 gene-LOC108903307…
GO:0045182	translation regulator activity	Molecular function	60/ 5292	gene-LOC108910544;gene-LOC108906471;gene-LOC108907871;gene-LOC108914284;gene-LOC108905937;gene-LOC108909849;gene-LOC108905818;gene-LOC108904091;gene-LOC108913379;gene-LOC108914121;gene-LOC108914366;gene-LOC108916926;gene-LOC108906815;gene-LOC108906871;gene-LOC108906775;gene-LOC108912041;gene-LOC108915082;gene-LOC108903594;gene-LOC108914988;gene-LOC108917010;gene-LOC108916221;gene-LOC108913029;gen…	5/ 2346	gene-LOC108903827;gene-LOC111692757;gene-LOC108906930;gene-LOC108911630;gene-LOC108916221	47/ 5051	gene-LOC108910544;gene-LOC108907871;gene-LOC108905937;gene-LOC108909849;gene-LOC111692660;gene-LOC108904091;gene-LOC108910963;gene-LOC108914284;gene-LOC108914366;gene-LOC108911836;gene-LOC108906815;gene-LOC108906871;gene-LOC108906775;gene-LOC108912041;gene-LOC108915082;gene-LOC108903594;gene-LOC108914988;gene-LOC108917010;gene-LOC108913029;gene-LOC108915654;gene-LOC108904533;gene-LOC108913165;gen…
GO:0140110	transcription regulator activity	Molecular function	140/ 5292	gene-LOC108906115;gene-LOC108917767;gene-LOC108915876;gene-LOC108908519;gene-LOC108910342;gene-LOC111691268;gene-LOC108909437;gene-LOC108916851;gene-LOC108906600;gene-LOC108909004;gene-LOC108904431;gene-LOC108914749;gene-LOC108905256;gene-LOC108907836;gene-LOC108908589;gene-LOC108904933;gene-LOC108916780;gene-LOC108910663;gene-LOC108912921;gene-LOC108909364;gene-LOC108908179;gene-LOC108910269;gen…	50/ 2346	gene-LOC108906115;gene-LOC108911231;gene-LOC108913468;gene-LOC108908663;gene-LOC108915101;gene-LOC108913548;gene-LOC108909864;gene-LOC111691326;gene-LOC108909437;gene-LOC111691268;gene-LOC108909408;gene-LOC108904575;gene-LOC108914095;gene-LOC108917767;gene-LOC108913166;gene-LOC108906607;gene-LOC108912142;gene-LOC108911219;gene-LOC108907268;gene-LOC108904052;gene-LOC108917381;gene-LOC108914782;gen…	118/ 5051	gene-LOC108915876;gene-LOC108908519;gene-LOC108906915;gene-LOC108908744;gene-LOC108907333;gene-LOC108906600;gene-LOC108913468;gene-LOC108904639;gene-LOC108904431;gene-LOC108914749;gene-LOC108905256;gene-LOC108907836;gene-LOC108906107;gene-LOC108904933;gene-LOC108916780;gene-LOC108912921;gene-LOC108909364;gene-LOC108908179;gene-LOC108910342;gene-LOC108911388;gene-LOC108914996;gene-LOC108914994;gen…
GO:0005198	structural molecule activity	Molecular function	135/ 5292	gene-LOC108911253;gene-LOC108904732;gene-LOC108904731;gene-LOC108917304;gene-LOC108904944;gene-LOC108907187;gene-LOC108909457;gene-LOC108909453;gene-LOC108906355;gene-LOC108904333;gene-LOC108906514;gene-LOC108906448;gene-LOC108909738;gene-LOC108905482;gene-LOC108913746;gene-LOC108912457;gene-LOC108910429;gene-LOC108907521;gene-LOC108907832;gene-LOC108910426;gene-LOC108907834;gene-LOC108903803;gen…	28/ 2346	gene-LOC108903736;gene-LOC108917936;gene-LOC108909864;gene-LOC108911185;gene-LOC108907376;gene-LOC108908672;gene-LOC108916732;gene-LOC108910426;gene-LOC111691673;gene-LOC108915075;gene-LOC108911177;gene-LOC108916468;gene-LOC108911345;gene-LOC108917964;gene-LOC108917965;gene-LOC108905419;gene-LOC108903215;gene-LOC108913084;gene-LOC108905931;gene-LOC108912137;gene-LOC108915600;gene-LOC108913302;gen…	113/ 5051	gene-LOC108911253;gene-LOC108904732;gene-LOC108917304;gene-LOC108904944;gene-LOC108907187;gene-LOC108909453;gene-LOC108906355;gene-LOC108904333;gene-LOC108906514;gene-LOC108906448;gene-LOC108909738;gene-LOC108905482;gene-LOC108913746;gene-LOC108910429;gene-LOC108907521;gene-LOC108906862;gene-LOC108910426;gene-LOC108907834;gene-LOC108903803;gene-LOC108908992;gene-LOC108915075;gene-LOC108914692;gen…
GO:0140657	ATP-dependent activity	Molecular function	161/ 5292	gene-LOC108906111;gene-LOC108908591;gene-LOC111691559;gene-LOC108909352;gene-LOC108907032;gene-LOC108917872;gene-LOC108915784;gene-LOC108908112;gene-LOC108917560;gene-LOC108903880;gene-LOC108909737;gene-LOC108908603;gene-LOC108917568;gene-LOC108904533;gene-LOC108907440;gene-LOC108917177;gene-LOC108907919;gene-LOC108914576;gene-LOC108906761;gene-LOC108909024;gene-LOC108909026;gene-LOC108905525;gen…	58/ 2346	gene-LOC108905542;gene-LOC108912625;gene-LOC108912872;gene-LOC111691559;gene-LOC108907032;gene-LOC108913054;gene-LOC108909229;gene-LOC108909024;gene-LOC108914326;gene-LOC108908809;gene-LOC108905832;gene-LOC108910879;gene-LOC108917629;gene-LOC108917560;gene-LOC108917684;gene-LOC108903880;gene-LOC108908603;gene-LOC108914236;gene-LOC108913166;gene-LOC108913313;gene-LOC108909363;gene-LOC108914256;gen…	170/ 5051	gene-LOC108904356;gene-LOC108906111;gene-LOC108908591;gene-LOC108916479;gene-LOC108909352;gene-LOC108917872;gene-LOC108915784;gene-LOC108908112;gene-LOC108907208;gene-LOC108909737;gene-LOC108908603;gene-LOC108917568;gene-LOC108912298;gene-LOC108904533;gene-LOC108903960;gene-LOC108917177;gene-LOC108914576;gene-LOC108906761;gene-LOC108912596;gene-LOC108911880;gene-LOC108903466;gene-LOC108906132;gen…
GO:0003774	cytoskeletal motor activity	Molecular function	39/ 5292	gene-LOC108904356;gene-LOC108906111;gene-LOC108917910;gene-LOC108913077;gene-LOC108916923;gene-LOC108907032;gene-LOC108911054;gene-LOC108909372;gene-LOC108917981;gene-LOC108912719;gene-LOC108903880;gene-LOC108908603;gene-LOC108917568;gene-LOC108904925;gene-LOC108908236;gene-LOC108913007;gene-LOC108910073;gene-LOC108910631;gene-LOC108906761;gene-LOC108904200;gene-LOC108904755;gene-LOC108906239;gen…	12/ 2346	gene-LOC108905239;gene-LOC108903880;gene-LOC108910579;gene-LOC108908603;gene-LOC108908236;gene-LOC108909229;gene-LOC108913166;gene-LOC108903635;gene-LOC108907032;gene-LOC108913699;gene-LOC108910631;gene-LOC108908262	35/ 5051	gene-LOC108906111;gene-LOC108904925;gene-LOC108909229;gene-LOC108916923;gene-LOC108913007;gene-LOC108911054;gene-LOC108909372;gene-LOC108905239;gene-LOC108917981;gene-LOC108912719;gene-LOC108917910;gene-LOC108908603;gene-LOC108917568;gene-LOC108904356;gene-LOC108903385;gene-LOC108910073;gene-LOC108910631;gene-LOC108906761;gene-LOC108904200;gene-LOC108904755;gene-LOC108906239;gene-LOC108904914;gen…
GO:0060090	molecular adaptor activity	Molecular function	20/ 5292	gene-LOC108912285;gene-LOC108914674;gene-LOC108916825;gene-LOC108913555;gene-LOC108909522;gene-LOC108911193;gene-LOC108914960;gene-LOC108906052;gene-LOC108910769;gene-LOC108912483;gene-LOC108907234;gene-LOC108909158;gene-LOC108912722;gene-LOC108917353;gene-LOC108910342;gene-LOC108914154;gene-LOC108913552;gene-LOC108917368;gene-LOC108908422;gene-LOC108915787	5/ 2346	gene-LOC108917353;gene-LOC108911193;gene-LOC108914674;gene-LOC108906531;gene-LOC111692443	20/ 5051	gene-LOC108904931;gene-LOC108916586;gene-LOC108911224;gene-LOC108916825;gene-LOC108913555;gene-LOC108910610;gene-LOC108911193;gene-LOC108914960;gene-LOC108906052;gene-LOC108910769;gene-LOC108912483;gene-LOC108909158;gene-LOC108912722;gene-LOC108912285;gene-LOC108910342;gene-LOC108914154;gene-LOC108906916;gene-LOC108917368;gene-LOC108908422;gene-LOC108915787
GO:0044183	protein folding chaperone	Molecular function	20/ 5292	gene-LOC108912279;gene-LOC111693044;gene-LOC108917226;gene-LOC108908620;gene-LOC108908591;gene-LOC108906071;gene-LOC108905542;gene-LOC108904680;gene-LOC108913705;gene-LOC108917629;gene-LOC108905129;gene-LOC108917177;gene-LOC108907919;gene-LOC108908329;gene-LOC108917872;gene-LOC108906132;gene-LOC108915815;gene-LOC108907155;gene-LOC108905525;gene-LOC111692691	9/ 2346	gene-LOC108903466;gene-LOC108917684;gene-LOC108905542;gene-LOC108907191;gene-LOC108913313;gene-LOC108917629;gene-LOC108906132;gene-LOC108914326;gene-LOC108905525	27/ 5051	gene-LOC108908591;gene-LOC108906071;gene-LOC108906132;gene-LOC108917872;gene-LOC108914326;gene-LOC108912279;gene-LOC108917684;gene-LOC108908620;gene-LOC108906336;gene-LOC108913313;gene-LOC108913705;gene-LOC108917629;gene-LOC108917177;gene-LOC108907919;gene-LOC108917623;gene-LOC111692691;gene-LOC108903466;gene-LOC108915815;gene-LOC111693044;gene-LOC108904680;gene-LOC108907191;gene-LOC108917226;gen…
GO:0038024	cargo receptor activity	Molecular function	7/ 5292	gene-LOC108908035;gene-LOC108914090;gene-LOC108911476;gene-LOC108908732;gene-LOC108903784;gene-LOC108914089;gene-LOC108903641	5/ 2346	gene-LOC108908035;gene-LOC108914089;gene-LOC108903641;gene-LOC108904906;gene-LOC108903784	6/ 5051	gene-LOC108908035;gene-LOC108904906;gene-LOC108911476;gene-LOC108903784;gene-LOC108914089;gene-LOC108908011
GO:0140104	molecular carrier activity	Molecular function	9/ 5292	gene-LOC108905855;gene-LOC108908052;gene-LOC108917855;gene-LOC108917889;gene-LOC108915452;gene-LOC108909726;gene-LOC108910234;gene-LOC108908808;gene-LOC108905113	2/ 2346	gene-LOC108908808;gene-LOC108913933	10/ 5051	gene-LOC108907493;gene-LOC108908052;gene-LOC108917855;gene-LOC108911949;gene-LOC108910234;gene-LOC108915452;gene-LOC108909726;gene-LOC108907380;gene-LOC108913933;gene-LOC108905113
GO:0016209	antioxidant activity	Molecular function	8/ 5292	gene-LOC108914218;gene-LOC108907487;gene-LOC108908917;gene-LOC108917790;gene-LOC108909568;gene-LOC108914229;gene-LOC108908292;gene-LOC108917184	9/ 2346	gene-LOC108907643;gene-LOC108915256;gene-LOC108917184;gene-LOC108917790;gene-LOC108906929;gene-LOC108914229;gene-LOC108908292;gene-LOC108908917;gene-LOC108903983	11/ 5051	gene-LOC108914218;gene-LOC108907487;gene-LOC108907643;gene-LOC108917790;gene-LOC108906929;gene-LOC108909342;gene-LOC108910632;gene-LOC108913414;gene-LOC108914229;gene-LOC108908917;gene-LOC108903983
GO:0005215	transporter activity	Molecular function	318/ 5292	gene-LOC108911257;gene-LOC108905032;gene-LOC108909903;gene-LOC108904353;gene-LOC108915384;gene-LOC108910484;gene-LOC108909405;gene-LOC108908845;gene-LOC108906479;gene-LOC108908927;gene-LOC108908697;gene-LOC108904396;gene-LOC108911824;gene-LOC108907336;gene-LOC108915784;gene-LOC108907028;gene-LOC108917980;gene-LOC108917021;gene-LOC111693075;gene-LOC108912297;gene-LOC108913068;gene-LOC108904511;gen…	203/ 2346	gene-LOC108911050;gene-LOC111691719;gene-LOC108915384;gene-LOC108908176;gene-LOC108910704;gene-LOC108908696;gene-LOC108908697;gene-LOC108906733;gene-LOC111693075;gene-LOC108906847;gene-LOC108906703;gene-LOC108913108;gene-LOC108907447;gene-LOC108911317;gene-LOC108912596;gene-LOC108903609;gene-LOC108911310;gene-LOC108913836;gene-LOC108917659;gene-LOC108917713;gene-LOC108907478;gene-LOC108908580;gen…	317/ 5051	gene-LOC108911257;gene-LOC111692767;gene-LOC108909903;gene-LOC108904353;gene-LOC108915384;gene-LOC108910484;gene-LOC108917258;gene-LOC108908845;gene-LOC108910704;gene-LOC108908696;gene-LOC108908697;gene-LOC108903864;gene-LOC108917086;gene-LOC108907336;gene-LOC108909485;gene-LOC108915784;gene-LOC108907064;gene-LOC108917980;gene-LOC108917021;gene-LOC111693075;gene-LOC108913187;gene-LOC108906847;gen…
GO:0090729	toxin activity	Molecular function	2/ 5292	gene-LOC108914978;gene-LOC108906944	0	none	2/ 5051	gene-LOC108914978;gene-LOC108906944
GO:0098772	molecular function regulator activity	Molecular function	126/ 5292	gene-LOC108916577;gene-LOC108907934;gene-LOC108903572;gene-LOC108912816;gene-LOC108911443;gene-LOC108908445;gene-LOC108917986;gene-LOC108908602;gene-LOC108906196;gene-LOC108915540;gene-LOC108911094;gene-LOC108916202;gene-LOC108912898;gene-LOC108905888;gene-LOC108905435;gene-LOC108917653;gene-LOC108910491;gene-LOC108907233;gene-LOC108910109;gene-LOC108906226;gene-LOC108906225;gene-LOC108917392;gen…	44/ 2346	gene-LOC108916870;gene-LOC108917702;gene-LOC108917325;gene-LOC108910277;gene-LOC108917586;gene-LOC108907184;gene-LOC108907066;gene-LOC108917252;gene-LOC108914437;gene-LOC108908928;gene-LOC108913218;gene-LOC108908798;gene-LOC108911296;gene-LOC111692710;gene-LOC108905170;gene-LOC108906196;gene-LOC108914178;gene-LOC108904475;gene-LOC108904411;gene-LOC108905684;gene-LOC108910613;gene-LOC108917389;gen…	113/ 5051	gene-LOC108916577;gene-LOC108907934;gene-LOC108912816;gene-LOC108911443;gene-LOC108906916;gene-LOC108908928;gene-LOC108908445;gene-LOC108917563;gene-LOC108917986;gene-LOC108908602;gene-LOC108915540;gene-LOC108911094;gene-LOC108916202;gene-LOC108912898;gene-LOC108912593;gene-LOC108914859;gene-LOC108906105;gene-LOC108905130;gene-LOC108905888;gene-LOC108917653;gene-LOC108912807;gene-LOC108914703;gen…
GO:0140299	small molecule sensor activity	Molecular function	9/ 5292	gene-LOC108904716;gene-LOC108913234;gene-LOC108906283;gene-LOC108910739;gene-LOC108914081;gene-LOC108907240;gene-LOC108908949;gene-LOC108916388;gene-LOC108906584	0	none	9/ 5051	gene-LOC108904716;gene-LOC108913234;gene-LOC108906283;gene-LOC108910739;gene-LOC108914081;gene-LOC108907240;gene-LOC108908949;gene-LOC108916388;gene-LOC108906584
GO:0005488	binding	Molecular function	1912/ 5292	gene-COX1 gene-COX2 gene-CYTB gene-LOC108903164 gene-LOC108903195 gene-LOC108903215 gene-LOC108903231 gene-LOC108903234 gene-LOC108903238 gene-LOC108903241 gene-LOC108903279 gene-LOC108903302 gene-LOC108903307 gene-LOC108903309 gene-LOC108903311 gene-LOC108903316 gene-LOC108903322 gene-LOC108903332 gene-LOC108903341 gene-LOC108903374 gene-LOC108903376 gene-LOC108903377 gene-LOC108903378 gene-LOC1…	670/ 2346	gene-LOC111692167;gene-LOC108910547;gene-LOC108906293;gene-LOC111691550;gene-LOC108909046;gene-LOC108915069;gene-LOC108906298;gene-LOC111691559;gene-LOC108912565;gene-LOC108915506;gene-LOC111691268;gene-LOC111691347;gene-LOC108909408;gene-LOC108909002;gene-LOC108909437;gene-LOC111693074;gene-LOC108903880;gene-LOC108917567;gene-LOC111693176;gene-LOC108912049;gene-LOC108917402;gene-LOC108914901;gen…	1844/ 5051	gene-COX1 gene-COX2 gene-CYTB gene-LOC108903181 gene-LOC108903195 gene-LOC108903196 gene-LOC108903231 gene-LOC108903235 gene-LOC108903238 gene-LOC108903239 gene-LOC108903241 gene-LOC108903246 gene-LOC108903262 gene-LOC108903265 gene-LOC108903279 gene-LOC108903300 gene-LOC108903302 gene-LOC108903307 gene-LOC108903311 gene-LOC108903316 gene-LOC108903319 gene-LOC108903322 gene-LOC108903341 gene-LOC1…
GO:0060089	molecular transducer activity	Molecular function	104/ 5292	gene-LOC108907931;gene-LOC108909903;gene-LOC108907939;gene-LOC108906053;gene-LOC108906695;gene-LOC108917110;gene-LOC108911444;gene-LOC108915548;gene-LOC108906784;gene-LOC108904225;gene-LOC108911096;gene-LOC108912450;gene-LOC108905887;gene-LOC108905431;gene-LOC108917652;gene-LOC108917093;gene-LOC108910342;gene-LOC108904139;gene-LOC108917315;gene-LOC108908614;gene-LOC108913360;gene-LOC108913074;gen…	46/ 2346	gene-LOC108906073;gene-LOC108915101;gene-LOC108907939;gene-LOC108907976;gene-LOC108905932;gene-LOC108906543;gene-LOC108917188;gene-LOC108909948;gene-LOC108908827;gene-LOC108903755;gene-LOC108904555;gene-LOC108917348;gene-LOC108912100;gene-LOC108916492;gene-LOC108908981;gene-LOC108905607;gene-LOC108910500;gene-LOC108905503;gene-LOC108909023;gene-LOC108907981;gene-LOC108908858;gene-LOC108908485;gen…	107/ 5051	gene-LOC108907931;gene-LOC108909903;gene-LOC108908827;gene-LOC108906053;gene-LOC108906695;gene-LOC108917110;gene-LOC108911444;gene-LOC108915548;gene-LOC108904225;gene-LOC108911096;gene-LOC108912450;gene-LOC108908858;gene-LOC108917652;gene-LOC108910342;gene-LOC108912284;gene-LOC108908614;gene-LOC108906238;gene-LOC108913360;gene-LOC108913074;gene-LOC108906752;gene-LOC108912206;gene-LOC111692767;gen…
GO:0140223	general transcription initiation factor activity	Molecular function	5/ 5292	gene-LOC108903827;gene-LOC108907170;gene-LOC108916447;gene-LOC108913379;gene-LOC108910999	1/ 2346	gene-LOC108903827	4/ 5051	gene-LOC108915311;gene-LOC108907170;gene-LOC108916447;gene-LOC108910999
GO:0003824	catalytic activity	Molecular function	1669/ 5292	gene-COX1 gene-COX2 gene-CYTB gene-LOC108903178 gene-LOC108903187 gene-LOC108903189 gene-LOC108903190 gene-LOC108903191 gene-LOC108903192 gene-LOC108903193 gene-LOC108903195 gene-LOC108903199 gene-LOC108903206 gene-LOC108903231 gene-LOC108903238 gene-LOC108903241 gene-LOC108903272 gene-LOC108903289 gene-LOC108903290 gene-LOC108903292 gene-LOC108903297 gene-LOC108903298 gene-LOC108903302 gene-LOC1…	835/ 2346	gene-LOC108917203;gene-LOC108910547;gene-LOC111691550;gene-LOC108912304;gene-LOC108910273;gene-LOC108910272;gene-LOC111691559;gene-LOC108912569;gene-LOC111691347;gene-LOC108917560;gene-LOC108903880;gene-LOC108912165;gene-LOC108912049;gene-LOC108913063;gene-LOC108912691;gene-LOC108913257;gene-LOC108909029;gene-LOC108909024;gene-LOC108914512;gene-LOC108909026;gene-LOC108909021;gene-LOC108909023;gen…	1582/ 5051	gene-COX1 gene-COX2 gene-CYTB gene-LOC108903160 gene-LOC108903162 gene-LOC108903187 gene-LOC108903189 gene-LOC108903190 gene-LOC108903192 gene-LOC108903195 gene-LOC108903206 gene-LOC108903231 gene-LOC108903238 gene-LOC108903241 gene-LOC108903265 gene-LOC108903297 gene-LOC108903298 gene-LOC108903300 gene-LOC108903302 gene-LOC108903305 gene-LOC108903307 gene-LOC108903311 gene-LOC108903316 gene-LOC1…

## Sheet: Table S4
Supplemental Table S4. KEGG significantly enriched pathways of differentially expressed genes in each experimental group of the midgut of A. glabripennis adults
Comparison group	KEGG_map	KEGG_level_1	KEGG_level_2	Description	Rich factor	P-value	Adjusted P-value	Gene IDs	Gene Number
PDMG vs. EAMG	map05171	Human Diseases	Infectious disease: viral	Coronavirus disease - COVID-19	0.602837	7.58108e-11	2.61547e-08	gene-LOC108909337|gene-LOC111691673|gene-LOC108911253|gene-LOC108904664|gene-LOC108904731|gene-LOC111692742|gene-LOC108903245|gene-LOC108907051|gene-LOC108916295|gene-LOC108907376|gene-LOC108907187|gene-LOC111691268|gene-LOC108912191|gene-LOC108910357|gene-LOC108909564|gene-LOC108909453|gene-LOC108903593|gene-LOC108906355|gene-LOC108904333|gene-LOC108909750|gene-LOC108906448|gene-LOC108909738|gen…	85
	map03010	Genetic Information Processing	Translation	Ribosome	0.586957	1.31e-09	2.25976e-07	gene-LOC108917304|gene-LOC111691673|gene-LOC108911253|gene-LOC108904732|gene-LOC108904731|gene-LOC108908863|gene-LOC111692742|gene-LOC108903245|gene-LOC108916295|gene-LOC108907376|gene-LOC108907613|gene-LOC108913115|gene-LOC108910357|gene-LOC108909564|gene-LOC108909453|gene-LOC108905739|gene-LOC108903592|gene-LOC108903593|gene-LOC108906355|gene-LOC108904333|gene-LOC108916652|gene-LOC108909750|gen…	81
	map04142	Cellular Processes	Transport and catabolism	Lysosome	0.470588	5.50683e-06	0.000633285	gene-LOC108916571|gene-LOC108909898|gene-LOC108914109|gene-LOC108907038|gene-LOC108907331|gene-LOC108907044|gene-LOC108905001|gene-LOC108907040|gene-LOC108906514|gene-LOC108907042|gene-LOC108907043|gene-LOC108903285|gene-LOC108903776|gene-LOC108916973|gene-LOC108912075|gene-LOC108912287|gene-LOC108912280|gene-LOC108904446|gene-LOC108906995|gene-LOC108903971|gene-LOC108914751|gene-LOC108914912|gen…	120
	map04612	Organismal Systems	Immune system	Antigen processing and presentation	0.594203	1.02748e-05	0.000886198	gene-LOC108905394|gene-LOC108906071|gene-LOC108906132|gene-LOC111691305|gene-LOC111691304|gene-LOC108914557|gene-LOC108903206|gene-LOC108903187|gene-LOC108909945|gene-LOC108907038|gene-LOC108908125|gene-LOC108903189|gene-LOC108907044|gene-LOC108915529|gene-LOC108914558|gene-LOC108914559|gene-LOC108907040|gene-LOC108908620|gene-LOC108907042|gene-LOC108916650|gene-LOC108915520|gene-LOC111693114|gen…	41
	map00040	Metabolism	Carbohydrate metabolism	Pentose and glucuronate interconversions	0.518868	8.20496e-05	0.00566142	gene-LOC108904711|gene-LOC108903579|gene-LOC108909926|gene-LOC108903714|gene-LOC108903715|gene-LOC108917641|gene-LOC108905935|gene-LOC108903570|gene-LOC108910272|gene-LOC108912727|gene-LOC108912726|gene-LOC108910689|gene-LOC108909414|gene-LOC111692891|gene-LOC108912729|gene-LOC108904710|gene-LOC108906252|gene-LOC108915240|gene-LOC108903590|gene-LOC108917683|gene-LOC108917682|gene-LOC108917681|gen…	55
	map04210	Cellular Processes	Cell growth and death	Apoptosis	0.5	0.000326675	0.0187838	gene-LOC111691305|gene-LOC111691304|gene-LOC108914966|gene-LOC108914557|gene-LOC108904944|gene-LOC108910197|gene-LOC108903187|gene-LOC108913458|gene-LOC108907038|gene-LOC111691268|gene-LOC108906811|gene-LOC108908125|gene-LOC108903189|gene-LOC108907044|gene-LOC108903178|gene-LOC108914558|gene-LOC108914559|gene-LOC108907040|gene-LOC108907042|gene-LOC108915520|gene-LOC108916996|gene-LOC108916595|gen…	54
	map04974	Organismal Systems	Digestive system	Protein digestion and absorption	0.47619	0.000802871	0.0395701	gene-LOC108910673|gene-LOC108913396|gene-LOC108917764|gene-LOC108911161|gene-LOC108916413|gene-LOC108911031|gene-LOC108911543|gene-LOC108915835|gene-LOC108911084|gene-LOC108912669|gene-LOC108911525|gene-LOC108909457|gene-LOC108914076|gene-LOC108907077|gene-LOC108915223|gene-LOC108907674|gene-LOC108909201|gene-LOC108909111|gene-LOC108912353|gene-LOC111693033|gene-LOC108907806|gene-LOC108903518|gen…	60
PDMG vs. SMMG	map00010	Metabolism	Carbohydrate metabolism	Glycolysis / Gluconeogenesis	0.637681	7.59342e-08	2.58176e-05	gene-LOC108916797|gene-LOC108915128|gene-LOC108907797|gene-LOC108917641|gene-LOC111691302|gene-LOC111691739|gene-LOC108908287|gene-LOC108911466|gene-LOC108912625|gene-LOC111692669|gene-LOC108905815|gene-LOC108914609|gene-LOC111693077|gene-LOC108906536|gene-LOC108917683|gene-LOC108917682|gene-LOC108917681|gene-LOC108917680|gene-LOC108916327|gene-LOC108908376|gene-LOC108912498|gene-LOC111692932|gen…	44
	map00190	Metabolism	Energy metabolism	Oxidative phosphorylation	0.491329	2.69772e-06	0.000305741	gene-ND2|gene-ND1|gene-LOC108906058|gene-LOC111691535|gene-LOC108917814|gene-ND5|gene-LOC111691758|gene-LOC108915942|gene-LOC108917759|gene-LOC108903180|gene-LOC108913458|gene-LOC108910743|gene-LOC108908530|gene-LOC108908548|gene-CYTB|gene-LOC108905586|gene-LOC108913187|gene-LOC111692346|gene-LOC108917788|gene-LOC111692345|gene-LOC108906460|gene-LOC111692348|gene-LOC111692349|gene-LOC108913963|ge…	85
	map05208	Human Diseases	Cancer: overview	Chemical carcinogenesis - reactive oxygen species	0.459459	2.50183e-06	0.000425311	gene-LOC108917751|gene-LOC108906058|gene-LOC108917641|gene-LOC108915942|gene-LOC108908518|gene-LOC108904388|gene-LOC108913187|gene-LOC108903242|gene-LOC108913723|gene-LOC108905083|gene-LOC108905086|gene-LOC108905084|gene-LOC108906705|gene-LOC108903333|gene-LOC108903334|gene-LOC108912806|gene-LOC108911452|gene-LOC108905036|gene-LOC111691295|gene-LOC108914841|gene-LOC108905586|gene-LOC108909202|gen…	119
	map05020	Human Diseases	Neurodegenerative disease	Prion disease	0.446886	1.00885e-05	0.000857522	gene-LOC108917751|gene-LOC108909328|gene-LOC108906058|gene-LOC108904695|gene-LOC108915942|gene-LOC108905811|gene-LOC108906705|gene-LOC108908445|gene-LOC108913187|gene-LOC108917986|gene-LOC108916996|gene-LOC108915540|gene-LOC108903242|gene-LOC108912450|gene-LOC108907836|gene-LOC108903466|gene-LOC108912806|gene-LOC108911452|gene-LOC108904944|gene-LOC108917246|gene-LOC111692767|gene-LOC108914508|gen…	122
	map00620	Metabolism	Carbohydrate metabolism	Pyruvate metabolism	0.542857	0.00011435	0.00647983	gene-LOC108916797|gene-LOC108915128|gene-LOC108917641|gene-LOC108917680|gene-LOC111691302|gene-LOC111691739|gene-LOC108908287|gene-LOC108912625|gene-LOC111692669|gene-LOC108912380|gene-LOC111693077|gene-LOC108906536|gene-LOC108917464|gene-LOC108917683|gene-LOC108917682|gene-LOC108917681|gene-LOC108914609|gene-LOC108912498|gene-LOC108904227|gene-LOC108910392|gene-LOC111692932|gene-LOC111691720|gen…	38
	map05415	Human Diseases	Cardiovascular disease	Diabetic cardiomyopathy	0.442478	9.93096e-05	0.00675306	gene-LOC108917751|gene-LOC108906058|gene-LOC108915942|gene-LOC108912816|gene-LOC108913187|gene-LOC108916993|gene-LOC108903242|gene-LOC108911096|gene-LOC108906705|gene-LOC108917424|gene-LOC108912806|gene-LOC108906902|gene-LOC108911452|gene-LOC108911069|gene-LOC108905586|gene-LOC108904695|gene-LOC108915563|gene-LOC108912473|gene-LOC108912472|gene-LOC108912470|gene-LOC108913009|gene-LOC108910293|gen…	100
	map05014	Human Diseases	Neurodegenerative disease	Amyotrophic lateral sclerosis	0.408488	0.000237571	0.0115392	gene-LOC108909328|gene-LOC108906058|gene-LOC108908845|gene-LOC108915942|gene-LOC108906705|gene-LOC108908445|gene-LOC108904388|gene-LOC108913187|gene-LOC108917986|gene-LOC108908603|gene-LOC108916996|gene-LOC108911808|gene-LOC108915540|gene-LOC108904532|gene-LOC108903242|gene-LOC108917366|gene-LOC108912450|gene-LOC108907521|gene-LOC108912593|gene-LOC108912806|gene-LOC108914110|gene-LOC108911452|gen…	154
	map03440	Genetic Information Processing	Replication and repair	Homologous recombination	0.625	0.000428238	0.0161779	gene-LOC108907176|gene-LOC108904716|gene-LOC108911160|gene-LOC108914644|gene-LOC108904670|gene-LOC108907670|gene-LOC108913276|gene-LOC108917901|gene-LOC108906337|gene-LOC108914949|gene-LOC108917919|gene-LOC108913978|gene-LOC108916722|gene-LOC108913256|gene-LOC108907102|gene-LOC108911090|gene-LOC108916627|gene-LOC108911824|gene-LOC108908708|gene-LOC108912590	20
	map00053	Metabolism	Carbohydrate metabolism	Ascorbate and aldarate metabolism	0.5	0.000409817	0.0174172	gene-LOC108904496|gene-LOC108916797|gene-LOC108915128|gene-LOC108903714|gene-LOC108903715|gene-LOC108917641|gene-LOC108905935|gene-LOC108910273|gene-LOC111691302|gene-LOC111691739|gene-LOC108912727|gene-LOC108912726|gene-LOC108912729|gene-LOC108912728|gene-LOC108915240|gene-LOC108909467|gene-LOC108917683|gene-LOC108917682|gene-LOC108917681|gene-LOC108914609|gene-LOC108909483|gene-LOC108917680|gen…	44
	map03010	Genetic Information Processing	Translation	Ribosome	0.456522	0.000682276	0.0210885	gene-LOC108917304|gene-LOC108911253|gene-LOC108904732|gene-LOC108914961|gene-LOC108908863|gene-LOC108903245|gene-LOC108916295|gene-LOC108905385|gene-LOC108907613|gene-LOC108910357|gene-LOC108909453|gene-LOC108903592|gene-LOC108903593|gene-LOC108906355|gene-LOC108904333|gene-LOC108916652|gene-LOC108909750|gene-LOC108906448|gene-LOC108909738|gene-LOC108905482|gene-LOC108905066|gene-LOC108907187|gen…	63
	map00020	Metabolism	Carbohydrate metabolism	Citrate cycle (TCA cycle)	0.568182	0.000676573	0.0230035	gene-LOC108912625|gene-LOC108912380|gene-LOC111693077|gene-LOC108917464|gene-LOC108908562|gene-LOC108908378|gene-LOC108906463|gene-LOC108904227|gene-LOC108906765|gene-LOC108916077|gene-LOC108913803|gene-LOC108911027|gene-LOC108904979|gene-LOC108909973|gene-LOC111691468|gene-LOC108908950|gene-LOC108909340|gene-LOC108912498|gene-LOC108918024|gene-LOC108912057|gene-LOC108907608|gene-LOC108903319|gen…	25
	map05012	Human Diseases	Neurodegenerative disease	Parkinson disease	0.408935	0.00111054	0.029045	gene-LOC108909328|gene-LOC108906058|gene-LOC108904944|gene-LOC108908445|gene-LOC108913187|gene-LOC108917986|gene-LOC108916996|gene-LOC108915540|gene-LOC108903242|gene-LOC108905725|gene-LOC108906705|gene-LOC108912806|gene-LOC108911452|gene-LOC108915942|gene-LOC108913171|gene-LOC111693065|gene-LOC108906346|gene-LOC108915270|gene-LOC108914508|gene-LOC108914841|gene-LOC108917952|gene-LOC108908672|gen…	119
	map04929	Organismal Systems	Endocrine system	GnRH secretion	0.555556	0.00105889	0.0300018	gene-LOC108908861|gene-LOC108906811|gene-LOC108907045|gene-LOC108907737|gene-LOC108908791|gene-LOC108908790|gene-LOC108907739|gene-LOC108913109|gene-LOC108908090|gene-LOC108909143|gene-LOC111692690|gene-LOC111691777|gene-LOC108906286|gene-LOC108906279|gene-LOC108911248|gene-LOC108910300|gene-LOC108905182|gene-LOC108908788|gene-LOC108908789|gene-LOC108913110|gene-LOC108907740|gene-LOC108912687|gen…	25
	map04141	Genetic Information Processing	Folding, sorting and degradation	Protein processing in endoplasmic reticulum	0.437126	0.00123691	0.0300392	gene-LOC108917666|gene-LOC108911700|gene-LOC108909787|gene-LOC108914654|gene-LOC108911238|gene-LOC108904808|gene-LOC108914868|gene-LOC108914869|gene-LOC108911869|gene-LOC108907078|gene-LOC108904880|gene-LOC108914326|gene-LOC108904886|gene-LOC108914219|gene-LOC108916734|gene-LOC108917684|gene-LOC108916675|gene-LOC108908620|gene-LOC108916650|gene-LOC108914237|gene-LOC108916996|gene-LOC108906071|gen…	73
	map03460	Genetic Information Processing	Replication and repair	Fanconi anemia pathway	0.564103	0.0015997	0.0362599	gene-LOC108911160|gene-LOC108904670|gene-LOC108914949|gene-LOC108915963|gene-LOC108913631|gene-LOC108906846|gene-LOC108914644|gene-LOC108903883|gene-LOC108913276|gene-LOC108914781|gene-LOC108907102|gene-LOC108916388|gene-LOC108907176|gene-LOC108908027|gene-LOC108915921|gene-LOC108911113|gene-LOC108916449|gene-LOC108916130|gene-LOC108913978|gene-LOC108904602|gene-LOC108906584|gene-LOC108917204	22
	map04612	Organismal Systems	Immune system	Antigen processing and presentation	0.492754	0.00244918	0.0489836	gene-LOC108917666|gene-LOC108906071|gene-LOC108906132|gene-LOC111691305|gene-LOC111691304|gene-LOC108914557|gene-LOC108903206|gene-LOC108903187|gene-LOC108909945|gene-LOC108907038|gene-LOC108914326|gene-LOC108903189|gene-LOC108914558|gene-LOC108907040|gene-LOC108908620|gene-LOC108916650|gene-LOC111693114|gene-LOC108916595|gene-LOC108913313|gene-LOC108915527|gene-LOC108917629|gene-LOC108913250|gen…	34
	map04714	Organismal Systems	Environmental adaptation	Thermogenesis	0.404412	0.00260085	0.0491271	gene-LOC108906058|gene-LOC108915942|gene-LOC108906705|gene-LOC108913187|gene-LOC108912049|gene-LOC108916993|gene-LOC108903242|gene-LOC108912898|gene-LOC108904631|gene-LOC108907836|gene-LOC108904931|gene-LOC108916782|gene-LOC108912806|gene-LOC108912473|gene-LOC108911452|gene-LOC108903206|gene-LOC108905429|gene-LOC108905586|gene-LOC108909519|gene-LOC108917788|gene-LOC108904695|gene-LOC111691286|gen…	110
	map05171	Human Diseases	Infectious disease: viral	Coronavirus disease - COVID-19	0.439716	0.00233972	0.049719	gene-LOC108911253|gene-LOC108904664|gene-LOC108903245|gene-LOC108916295|gene-LOC108905385|gene-LOC108907187|gene-LOC108912191|gene-LOC108910357|gene-LOC108909453|gene-LOC108903593|gene-LOC108906355|gene-LOC108904333|gene-LOC108909750|gene-LOC108906448|gene-LOC108909738|gene-LOC108915521|gene-LOC108907613|gene-LOC108913746|gene-LOC108907244|gene-LOC108915771|gene-LOC108905299|gene-LOC108908090|gen…	62
SMMG vs. EAMG	map04142	Cellular Processes	Transport and catabolism	Lysosome	0.384314	9.22825e-26	3.01764e-23	gene-LOC108916571|gene-LOC108916595|gene-LOC108914109|gene-LOC108907038|gene-LOC108907044|gene-LOC108905001|gene-LOC108907040|gene-LOC108907042|gene-LOC108912294|gene-LOC108903285|gene-LOC108903776|gene-LOC108914253|gene-LOC108903468|gene-LOC108912280|gene-LOC111692841|gene-LOC108903971|gene-LOC108907430|gene-LOC108914912|gene-LOC111691998|gene-LOC108903457|gene-LOC108903456|gene-LOC108903454|gen…	98
	map00040	Metabolism	Carbohydrate metabolism	Pentose and glucuronate interconversions	0.518868	2.49534e-22	4.07987e-20	gene-LOC108904711|gene-LOC108903579|gene-LOC108909926|gene-LOC108903714|gene-LOC108903715|gene-LOC108917640|gene-LOC108910273|gene-LOC111691302|gene-LOC111691739|gene-LOC108912727|gene-LOC108912726|gene-LOC108909414|gene-LOC111692891|gene-LOC108912729|gene-LOC108904710|gene-LOC108906252|gene-LOC108903590|gene-LOC108917683|gene-LOC108917682|gene-LOC108917681|gene-LOC108917680|gene-LOC108909060|gen…	55
	map00053	Metabolism	Carbohydrate metabolism	Ascorbate and aldarate metabolism	0.534091	6.00851e-20	6.54928e-18	gene-LOC108916797|gene-LOC108915128|gene-LOC108903714|gene-LOC108903715|gene-LOC108917640|gene-LOC108910273|gene-LOC111691302|gene-LOC111691739|gene-LOC108912727|gene-LOC108912726|gene-LOC108909414|gene-LOC108906878|gene-LOC108912729|gene-LOC108909467|gene-LOC108917683|gene-LOC108917682|gene-LOC108917681|gene-LOC108917680|gene-LOC108909483|gene-LOC108909480|gene-LOC108907632|gene-LOC108903808|gen…	47
	map04612	Organismal Systems	Immune system	Antigen processing and presentation	0.550725	5.63596e-17	4.6074e-15	gene-LOC108917666|gene-LOC108905394|gene-LOC108906132|gene-LOC111691305|gene-LOC111691304|gene-LOC108904596|gene-LOC108914557|gene-LOC108907038|gene-LOC108915527|gene-LOC108907044|gene-LOC108915529|gene-LOC108914558|gene-LOC108914326|gene-LOC108907040|gene-LOC108912102|gene-LOC108907042|gene-LOC108915520|gene-LOC108916595|gene-LOC108913313|gene-LOC108908604|gene-LOC108917629|gene-LOC108903795|gen…	38
	map04974	Organismal Systems	Digestive system	Protein digestion and absorption	0.404762	4.99062e-15	3.26387e-13	gene-LOC108913396|gene-LOC108911161|gene-LOC108915835|gene-LOC108908678|gene-LOC108911525|gene-LOC108911526|gene-LOC108907077|gene-LOC111693033|gene-LOC108907029|gene-LOC108907806|gene-LOC108912352|gene-LOC108912350|gene-LOC108915223|gene-LOC108903518|gene-LOC108915220|gene-LOC108907449|gene-LOC108905505|gene-LOC108907813|gene-LOC108907812|gene-LOC111691671|gene-LOC108911177|gene-LOC108917807|gen…	51
	map04972	Organismal Systems	Digestive system	Pancreatic secretion	0.369128	4.48966e-14	2.44687e-12	gene-LOC108908492|gene-LOC108913396|gene-LOC108908496|gene-LOC108911161|gene-LOC108908067|gene-LOC108905018|gene-LOC108907011|gene-LOC108912569|gene-LOC108911525|gene-LOC108907077|gene-LOC108909097|gene-LOC111693033|gene-LOC108907029|gene-LOC108907806|gene-LOC108913278|gene-LOC108912352|gene-LOC108912350|gene-LOC108912049|gene-LOC108907714|gene-LOC108915223|gene-LOC108903518|gene-LOC108915220|gen…	55
	map00511	Metabolism	Glycan biosynthesis and metabolism	Other glycan degradation	0.575	2.56952e-11	1.20033e-09	gene-LOC108914246|gene-LOC111691998|gene-LOC111691999|gene-LOC108914109|gene-LOC111691997|gene-LOC108917295|gene-LOC108905001|gene-LOC111692266|gene-LOC108914253|gene-LOC108914252|gene-LOC108917508|gene-LOC108916561|gene-LOC108904778|gene-LOC108917736|gene-LOC108904781|gene-LOC111692841|gene-LOC108907430|gene-LOC108910804|gene-LOC108910287|gene-LOC108910284|gene-LOC108914249|gene-LOC108914248|gen…	23
	map00983	Metabolism	Xenobiotics biodegradation and metabolism	Drug metabolism - other enzymes	0.354331	4.69191e-11	1.91782e-09	gene-LOC108916510|gene-LOC108903714|gene-LOC108903715|gene-LOC108910273|gene-LOC108910272|gene-LOC108912727|gene-LOC108912726|gene-LOC108909414|gene-LOC108914069|gene-LOC108912729|gene-LOC108914061|gene-LOC108914056|gene-LOC108905700|gene-LOC108911487|gene-LOC108907632|gene-LOC108903808|gene-LOC108903162|gene-LOC108903160|gene-LOC108914905|gene-LOC108914904|gene-LOC108916365|gene-LOC108903775|gen…	45
	map00980	Metabolism	Xenobiotics biodegradation and metabolism	Metabolism of xenobiotics by cytochrome P450	0.411765	5.53628e-11	2.01152e-09	gene-LOC108903714|gene-LOC108903715|gene-LOC108910273|gene-LOC108910272|gene-LOC108912727|gene-LOC108912726|gene-LOC108909414|gene-LOC108912729|gene-LOC108905700|gene-LOC108907632|gene-LOC108903808|gene-LOC108903162|gene-LOC108903160|gene-LOC108914905|gene-LOC108914904|gene-LOC108916365|gene-LOC108903775|gene-LOC108906167|gene-LOC108903333|gene-LOC108903337|gene-LOC108910180|gene-LOC111692575|gen…	35
	map00982	Metabolism	Xenobiotics biodegradation and metabolism	Drug metabolism - cytochrome P450	0.415584	2.7818e-10	9.0965e-09	gene-LOC108903714|gene-LOC108903715|gene-LOC108910273|gene-LOC108910272|gene-LOC108912727|gene-LOC108912726|gene-LOC108909414|gene-LOC108912729|gene-LOC108905700|gene-LOC108907632|gene-LOC108903808|gene-LOC108903162|gene-LOC108903160|gene-LOC108914905|gene-LOC108914904|gene-LOC108916365|gene-LOC108903775|gene-LOC108906167|gene-LOC108903333|gene-LOC108903337|gene-LOC108910180|gene-LOC111692575|gen…	32
	map05204	Human Diseases	Cancer: overview	Chemical carcinogenesis - DNA adducts	0.410256	4.14464e-10	1.23209e-08	gene-LOC108903714|gene-LOC108903715|gene-LOC108910273|gene-LOC108910272|gene-LOC108912727|gene-LOC108912726|gene-LOC108909414|gene-LOC108912729|gene-LOC108905700|gene-LOC108907632|gene-LOC108903808|gene-LOC108903162|gene-LOC108903160|gene-LOC108914905|gene-LOC108914904|gene-LOC108916365|gene-LOC108903775|gene-LOC108903333|gene-LOC108903337|gene-LOC108910180|gene-LOC111692575|gene-LOC108906860|gen…	32
	map04976	Organismal Systems	Digestive system	Bile secretion	0.347458	6.79586e-10	1.85187e-08	gene-LOC108903714|gene-LOC108903715|gene-LOC108910273|gene-LOC108910272|gene-LOC108904906|gene-LOC108912727|gene-LOC108908804|gene-LOC108909274|gene-LOC108916399|gene-LOC108912729|gene-LOC108910879|gene-LOC108908035|gene-LOC111693052|gene-LOC108912046|gene-LOC108913278|gene-LOC108912049|gene-LOC108907632|gene-LOC108903808|gene-LOC108912876|gene-LOC108913926|gene-LOC108903775|gene-LOC108916896|gen…	41
	map00561	Metabolism	Lipid metabolism	Glycerolipid metabolism	0.365591	4.35455e-09	1.09534e-07	gene-LOC108908492|gene-LOC108916797|gene-LOC108908496|gene-LOC108903579|gene-LOC108904590|gene-LOC108903570|gene-LOC111691302|gene-LOC111691739|gene-LOC108908067|gene-LOC108907011|gene-LOC108912569|gene-LOC108915128|gene-LOC108917470|gene-LOC108903590|gene-LOC108917683|gene-LOC108917682|gene-LOC108917681|gene-LOC108917680|gene-LOC108912316|gene-LOC108904040|gene-LOC108903435|gene-LOC108903791|gen…	34
	map00981	Metabolism	Metabolism of terpenoids and polyketides	Insect hormone biosynthesis	0.394366	1.46737e-08	3.42735e-07	gene-LOC108915160|gene-LOC108916797|gene-LOC108915163|gene-LOC108915128|gene-LOC108910441|gene-LOC108906878|gene-LOC108909556|gene-LOC108911900|gene-LOC108914512|gene-LOC108906982|gene-LOC108912152|gene-LOC108906167|gene-LOC111691565|gene-LOC108911898|gene-LOC108915558|gene-LOC108907702|gene-LOC108917459|gene-LOC108912172|gene-LOC108912173|gene-LOC108914633|gene-LOC108914632|gene-LOC108912156|gen…	28
	map04210	Cellular Processes	Cell growth and death	Apoptosis	0.333333	2.59806e-08	5.66376e-07	gene-LOC111691305|gene-LOC111691304|gene-LOC108914557|gene-LOC108908282|gene-LOC111691268|gene-LOC108907038|gene-LOC108908125|gene-LOC108907044|gene-LOC108915529|gene-LOC108914558|gene-LOC108914559|gene-LOC108907040|gene-LOC108917564|gene-LOC108915520|gene-LOC108916595|gene-LOC108915527|gene-LOC108903795|gene-LOC108908272|gene-LOC108903776|gene-LOC108908995|gene-LOC108915819|gene-LOC108903193|gen…	36
	map00140	Metabolism	Lipid metabolism	Steroid hormone biosynthesis	0.413793	5.25896e-08	1.01158e-06	gene-LOC108905428|gene-LOC108903714|gene-LOC108903715|gene-LOC108910273|gene-LOC108910272|gene-LOC108912727|gene-LOC108912726|gene-LOC108905383|gene-LOC108909414|gene-LOC108912729|gene-LOC108917119|gene-LOC108907632|gene-LOC108903808|gene-LOC108905372|gene-LOC108903775|gene-LOC108911061|gene-LOC108910180|gene-LOC108906860|gene-LOC108905753|gene-LOC108906856|gene-LOC108916507|gene-LOC108909037|gen…	24
	map05323	Human Diseases	Immune disease	Rheumatoid arthritis	0.44	4.9816e-08	1.01812e-06	gene-LOC111691305|gene-LOC111691304|gene-LOC111691268|gene-LOC108915529|gene-LOC108914558|gene-LOC108914559|gene-LOC108915520|gene-LOC108914557|gene-LOC108915527|gene-LOC108910295|gene-LOC108905431|gene-LOC108909363|gene-LOC108903193|gene-LOC108903190|gene-LOC108903191|gene-LOC108915250|gene-LOC108916190|gene-LOC108915254|gene-LOC108915519|gene-LOC108915196|gene-LOC108903178|gene-LOC108917149	22
	map05207	Human Diseases	Cancer: overview	Chemical carcinogenesis - receptor activation	0.291971	2.70534e-07	4.91469e-06	gene-LOC108917485|gene-LOC108903714|gene-LOC108903715|gene-LOC108910273|gene-LOC108910272|gene-LOC108912727|gene-LOC108912726|gene-LOC108909414|gene-LOC111691268|gene-LOC108912729|gene-LOC108909321|gene-LOC108917684|gene-LOC108913278|gene-LOC108912049|gene-LOC108905700|gene-LOC108917629|gene-LOC108907632|gene-LOC108903808|gene-LOC108903162|gene-LOC108903160|gene-LOC108914905|gene-LOC108914904|gen…	40
	map00010	Metabolism	Carbohydrate metabolism	Glycolysis / Gluconeogenesis	0.362319	5.90765e-07	1.01674e-05	gene-LOC108916797|gene-LOC108915128|gene-LOC108907796|gene-LOC108907797|gene-LOC108904590|gene-LOC111691302|gene-LOC111691739|gene-LOC108908287|gene-LOC108906878|gene-LOC108912625|gene-LOC108917683|gene-LOC108917682|gene-LOC108917681|gene-LOC108917680|gene-LOC108916327|gene-LOC111691943|gene-LOC108917640|gene-LOC111691720|gene-LOC108906167|gene-LOC108911709|gene-LOC108907702|gene-LOC108915558|gen…	25
	map00600	Metabolism	Lipid metabolism	Sphingolipid metabolism	0.413043	1.33789e-06	2.18746e-05	gene-LOC108917295|gene-LOC111692841|gene-LOC108914803|gene-LOC108916561|gene-LOC108910317|gene-LOC108917736|gene-LOC108906776|gene-LOC108910319|gene-LOC108910804|gene-LOC108905001|gene-LOC111691998|gene-LOC111691999|gene-LOC108910318|gene-LOC111691997|gene-LOC108904778|gene-LOC108917508|gene-LOC108905724|gene-LOC108910803|gene-LOC108911891	19
	map00480	Metabolism	Metabolism of other amino acids	Glutathione metabolism	0.333333	2.22125e-06	3.45881e-05	gene-LOC108905700|gene-LOC108903162|gene-LOC108903160|gene-LOC111692979|gene-LOC108914905|gene-LOC108914904|gene-LOC108916365|gene-LOC108911721|gene-LOC108916894|gene-LOC108903333|gene-LOC108903337|gene-LOC111692575|gene-LOC108908917|gene-LOC108907643|gene-LOC108915256|gene-LOC108912054|gene-LOC108912057|gene-LOC108918021|gene-LOC108916172|gene-LOC108905054|gene-LOC108917537|gene-LOC108903412|gen…	26
	map00860	Metabolism	Metabolism of cofactors and vitamins	Porphyrin metabolism	0.355932	6.48144e-06	9.63378e-05	gene-LOC108906856|gene-LOC108910689|gene-LOC108910686|gene-LOC108907632|gene-LOC108903714|gene-LOC108903715|gene-LOC108910273|gene-LOC108910687|gene-LOC108910272|gene-LOC108912727|gene-LOC108912726|gene-LOC108910180|gene-LOC108903808|gene-LOC108909414|gene-LOC108916507|gene-LOC108914221|gene-LOC108909034|gene-LOC108909037|gene-LOC108906860|gene-LOC108912729|gene-LOC108903775	21
	map05418	Human Diseases	Cardiovascular disease	Fluid shear stress and atherosclerosis	0.283186	8.46004e-06	0.00012028	gene-LOC108911702|gene-LOC111691305|gene-LOC111691304|gene-LOC108914557|gene-LOC111691268|gene-LOC108915529|gene-LOC108914558|gene-LOC108917684|gene-LOC108907164|gene-LOC108915520|gene-LOC108905700|gene-LOC108915527|gene-LOC108917629|gene-LOC108903162|gene-LOC108903160|gene-LOC108914905|gene-LOC108914904|gene-LOC108916365|gene-LOC108903333|gene-LOC108903337|gene-LOC108914559|gene-LOC108903193|gen…	32
	map05164	Human Diseases	Infectious disease: viral	Influenza A	0.280702	1.03408e-05	0.000140894	gene-LOC108904827|gene-LOC108911161|gene-LOC108911525|gene-LOC108911526|gene-LOC108916225|gene-LOC108907077|gene-LOC108912352|gene-LOC108912350|gene-LOC108916492|gene-LOC111693033|gene-LOC108907449|gene-LOC111691671|gene-LOC108905519|gene-LOC108912098|gene-LOC108915819|gene-LOC108909592|gene-LOC108909593|gene-LOC108907029|gene-LOC108912506|gene-LOC108912349|gene-LOC108905670|gene-LOC108904019|gen…	32
	map04977	Organismal Systems	Digestive system	Vitamin digestion and absorption	0.416667	1.54049e-05	0.000201496	gene-LOC108908492|gene-LOC108908035|gene-LOC108905856|gene-LOC108908496|gene-LOC108904524|gene-LOC108916139|gene-LOC111691273|gene-LOC108904906|gene-LOC108908067|gene-LOC108910432|gene-LOC108907011|gene-LOC108903784|gene-LOC108903641|gene-LOC108903435|gene-LOC108912316	15
	map04212	Organismal Systems	Aging	Longevity regulating pathway - worm	0.257143	2.51452e-05	0.000316249	gene-LOC108916410|gene-LOC108903343|gene-LOC108909985|gene-LOC108913679|gene-LOC108911468|gene-LOC108905000|gene-LOC108913279|gene-LOC108904355|gene-LOC111692713|gene-LOC108913188|gene-LOC108905700|gene-LOC108912250|gene-LOC108903162|gene-LOC108903160|gene-LOC108914905|gene-LOC108914904|gene-LOC108916365|gene-LOC108903333|gene-LOC108915391|gene-LOC108903337|gene-LOC108912340|gene-LOC108917096|gen…	36
	map00790	Metabolism	Metabolism of cofactors and vitamins	Folate biosynthesis	0.369565	2.78371e-05	0.000337138	gene-LOC108914642|gene-LOC108905036|gene-LOC108903590|gene-LOC108915256|gene-LOC108903579|gene-LOC108906266|gene-LOC108905086|gene-LOC108903570|gene-LOC108912234|gene-LOC108908317|gene-LOC108903791|gene-LOC108907121|gene-LOC108912756|gene-LOC108910114|gene-LOC108912752|gene-LOC108908917|gene-LOC108907122	17
	map00520	Metabolism	Carbohydrate metabolism	Amino sugar and nucleotide sugar metabolism	0.310811	3.07151e-05	0.000358708	gene-LOC108914844|gene-LOC108909866|gene-LOC108911565|gene-LOC108916327|gene-LOC108910824|gene-LOC108905335|gene-LOC108916260|gene-LOC108910524|gene-LOC108917508|gene-LOC108910522|gene-LOC108910520|gene-LOC108905550|gene-LOC108917736|gene-LOC108913996|gene-LOC108909303|gene-LOC108910523|gene-LOC108916987|gene-LOC108907667|gene-LOC108905345|gene-LOC108910518|gene-LOC111691615|gene-LOC108916337|gen…	23
	map00620	Metabolism	Carbohydrate metabolism	Pyruvate metabolism	0.314286	3.75351e-05	0.00042324	gene-LOC108916797|gene-LOC108915128|gene-LOC108917640|gene-LOC108911709|gene-LOC111691739|gene-LOC108908287|gene-LOC108906878|gene-LOC108912625|gene-LOC108917683|gene-LOC108917682|gene-LOC108917681|gene-LOC108917680|gene-LOC111691943|gene-LOC108910392|gene-LOC108904590|gene-LOC111691720|gene-LOC108906167|gene-LOC111691302|gene-LOC108907702|gene-LOC108915558|gene-LOC108917690|gene-LOC108917639	22
	map04145	Cellular Processes	Transport and catabolism	Phagosome	0.264957	4.86925e-05	0.000530748	gene-LOC108917666|gene-LOC111691305|gene-LOC111691304|gene-LOC108904906|gene-LOC108908672|gene-LOC108915527|gene-LOC108915529|gene-LOC108914558|gene-LOC108914559|gene-LOC108915520|gene-LOC108914557|gene-LOC108908604|gene-LOC108912370|gene-LOC108912899|gene-LOC108910295|gene-LOC108903641|gene-LOC108908035|gene-LOC108909363|gene-LOC108903193|gene-LOC108903190|gene-LOC108903191|gene-LOC108907585|gen…	31
	map00830	Metabolism	Metabolism of cofactors and vitamins	Retinol metabolism	0.31746	7.14598e-05	0.000753786	gene-LOC108906856|gene-LOC108916944|gene-LOC108907632|gene-LOC108903714|gene-LOC108903715|gene-LOC108910273|gene-LOC108910272|gene-LOC108912727|gene-LOC108912726|gene-LOC108910180|gene-LOC108903808|gene-LOC108909414|gene-LOC108913076|gene-LOC108916507|gene-LOC108913953|gene-LOC108909034|gene-LOC108909037|gene-LOC108906860|gene-LOC108912729|gene-LOC108903775	20
	map00900	Metabolism	Metabolism of terpenoids and polyketides	Terpenoid backbone biosynthesis	0.34	9.47256e-05	0.000967977	gene-LOC108915160|gene-LOC108904827|gene-LOC108915163|gene-LOC108912152|gene-LOC108916896|gene-LOC108915207|gene-LOC108912172|gene-LOC108912173|gene-LOC111691565|gene-LOC108914633|gene-LOC108914632|gene-LOC108912156|gene-LOC108906996|gene-LOC108906982|gene-LOC108914635|gene-LOC108914634|gene-LOC108914637	17
	map04217	Cellular Processes	Cell growth and death	Necroptosis	0.306452	0.000181979	0.00180324	gene-LOC108914803|gene-LOC108906776|gene-LOC108912506|gene-LOC108915819|gene-LOC108907939|gene-LOC108910212|gene-LOC108909032|gene-LOC108910337|gene-LOC108917829|gene-LOC108916492|gene-LOC108917629|gene-LOC108910834|gene-LOC108912096|gene-LOC108917361|gene-LOC108910317|gene-LOC108910318|gene-LOC108910319|gene-LOC108917046|gene-LOC108904019	19
	map00531	Metabolism	Glycan biosynthesis and metabolism	Glycosaminoglycan degradation	0.434783	0.000273523	0.00263064	gene-LOC108910689|gene-LOC108910686|gene-LOC108916042|gene-LOC108916571|gene-LOC108917130|gene-LOC108911436|gene-LOC108917736|gene-LOC108910687|gene-LOC108914912|gene-LOC108917508	10
	map04512	Environmental Information Processing	Signaling molecules and interaction	ECM-receptor interaction	0.333333	0.000310045	0.00281624	gene-LOC108905663|gene-LOC108916942|gene-LOC108916468|gene-LOC108906289|gene-LOC108904371|gene-LOC108906210|gene-LOC108904721|gene-LOC108904373|gene-LOC108908678|gene-LOC108916270|gene-LOC108907585|gene-LOC108904380|gene-LOC108904395|gene-LOC108904394|gene-LOC108904396	15
	map04080	Environmental Information Processing	Signaling molecules and interaction	Neuroactive ligand-receptor interaction	0.231788	0.000302801	0.00282902	gene-LOC108911161|gene-LOC108907939|gene-LOC108911525|gene-LOC108907077|gene-LOC108911526|gene-LOC108906073|gene-LOC108904555|gene-LOC108904577|gene-LOC108912352|gene-LOC108912350|gene-LOC111693033|gene-LOC108905607|gene-LOC108907449|gene-LOC108903517|gene-LOC111691671|gene-LOC108905519|gene-LOC108917093|gene-LOC108909592|gene-LOC108909593|gene-LOC108907029|gene-LOC108909605|gene-LOC108912349|gen…	35
	map00073	Metabolism	Lipid metabolism	Cutin, suberine and wax biosynthesis	0.326087	0.000406237	0.00359025	gene-LOC108905000|gene-LOC108916410|gene-LOC108913279|gene-LOC108904355|gene-LOC108912340|gene-LOC111692713|gene-LOC108916049|gene-LOC108913188|gene-LOC108912250|gene-LOC108911820|gene-LOC108912247|gene-LOC108903343|gene-LOC108909985|gene-LOC108913679|gene-LOC108911468	15
	map04979	Organismal Systems	Digestive system	Cholesterol metabolism	0.28169	0.000434534	0.00373928	gene-LOC108912293|gene-LOC108908035|gene-LOC108903285|gene-LOC108912280|gene-LOC108909390|gene-LOC108912294|gene-LOC108907939|gene-LOC108904524|gene-LOC108912304|gene-LOC108904906|gene-LOC108909403|gene-LOC108909387|gene-LOC108909386|gene-LOC108909318|gene-LOC108903784|gene-LOC108910892|gene-LOC111692626|gene-LOC108909389|gene-LOC108909375|gene-LOC108903641	20
	map00030	Metabolism	Carbohydrate metabolism	Pentose phosphate pathway	0.342105	0.000582086	0.00488057	gene-LOC108909472|gene-LOC108909467|gene-LOC108917672|gene-LOC108909978|gene-LOC108909483|gene-LOC108909480|gene-LOC108909478|gene-LOC108915069|gene-LOC108914092|gene-LOC111692805|gene-LOC108910527|gene-LOC111691500|gene-LOC108909493	13
	map00740	Metabolism	Metabolism of cofactors and vitamins	Riboflavin metabolism	0.409091	0.000949797	0.00776459	gene-LOC108908034|gene-LOC108908033|gene-LOC108911289|gene-LOC108913732|gene-LOC108906986|gene-LOC108903971|gene-LOC108906985|gene-LOC108908008|gene-LOC108907010	9
	map04141	Genetic Information Processing	Folding, sorting and degradation	Protein processing in endoplasmic reticulum	0.215569	0.00105989	0.00845327	gene-LOC108917666|gene-LOC108916225|gene-LOC108911238|gene-LOC108906132|gene-LOC108914868|gene-LOC108905931|gene-LOC108914326|gene-LOC108904886|gene-LOC108904478|gene-LOC108904479|gene-LOC108917684|gene-LOC108916675|gene-LOC108904474|gene-LOC108904530|gene-LOC108913313|gene-LOC108908604|gene-LOC108917629|gene-LOC108916075|gene-LOC108905542|gene-LOC108905525|gene-LOC108903466|gene-LOC108904484|gen…	36
	map01523	Human Diseases	Drug resistance: antineoplastic	Antifolate resistance	0.294118	0.0013608	0.0105948	gene-LOC108910879|gene-LOC111693052|gene-LOC108912046|gene-LOC108912876|gene-LOC111691273|gene-LOC108912872|gene-LOC108913054|gene-LOC111692707|gene-LOC108903376|gene-LOC108912234|gene-LOC108909261|gene-LOC108909274|gene-LOC108906675|gene-LOC108913926|gene-LOC108906688	15
	map00052	Metabolism	Carbohydrate metabolism	Galactose metabolism	0.324324	0.00160046	0.012171	gene-LOC108912106|gene-LOC108903590|gene-LOC108903579|gene-LOC108907796|gene-LOC108907797|gene-LOC108916327|gene-LOC108905323|gene-LOC108903570|gene-LOC108907667|gene-LOC108903791|gene-LOC108916337|gene-LOC108911778	12
	map00590	Metabolism	Lipid metabolism	Arachidonic acid metabolism	0.280702	0.00164743	0.0122434	gene-LOC108912192|gene-LOC108910580|gene-LOC108916404|gene-LOC108905036|gene-LOC108903333|gene-LOC108910575|gene-LOC108907610|gene-LOC108903337|gene-LOC108914408|gene-LOC108903298|gene-LOC108907623|gene-LOC111692575|gene-LOC108909097|gene-LOC108907643|gene-LOC108905086|gene-LOC108903412	16
	map00770	Metabolism	Metabolism of cofactors and vitamins	Pantothenate and CoA biosynthesis	0.375	0.00196604	0.0142866	gene-LOC108916797|gene-LOC108915128|gene-LOC108907702|gene-LOC108916466|gene-LOC108906167|gene-LOC108910558|gene-LOC108915606|gene-LOC108906878|gene-LOC108915558	9
	map00330	Metabolism	Amino acid metabolism	Arginine and proline metabolism	0.283019	0.00208255	0.0148042	gene-LOC108916797|gene-LOC108915128|gene-LOC108907702|gene-LOC108906167|gene-LOC108903574|gene-LOC108914096|gene-LOC108912413|gene-LOC108907168|gene-LOC108915090|gene-LOC111693140|gene-LOC111693020|gene-LOC108906878|gene-LOC108915558|gene-LOC108910451|gene-LOC108905254	15
	map04975	Organismal Systems	Digestive system	Fat digestion and absorption	0.265625	0.00230381	0.0160286	gene-LOC108908492|gene-LOC108908035|gene-LOC108905856|gene-LOC108908496|gene-LOC108910463|gene-LOC108910489|gene-LOC108910481|gene-LOC108904524|gene-LOC108904906|gene-LOC108908067|gene-LOC108907011|gene-LOC108903784|gene-LOC108912569|gene-LOC108909097|gene-LOC108903641|gene-LOC108903435|gene-LOC108912316	17
	map00500	Metabolism	Carbohydrate metabolism	Starch and sucrose metabolism	0.285714	0.00263155	0.0179274	gene-LOC108912106|gene-LOC108908596|gene-LOC108906255|gene-LOC108916327|gene-LOC108913063|gene-LOC108906273|gene-LOC108905323|gene-LOC108906253|gene-LOC108906275|gene-LOC108903781|gene-LOC108904500|gene-LOC108911778|gene-LOC108910980|gene-LOC108914611	14
	map01524	Human Diseases	Drug resistance: antineoplastic	Platinum drug resistance	0.266667	0.00293385	0.0191874	gene-LOC108905670|gene-LOC108908995|gene-LOC108918021|gene-LOC108903333|gene-LOC108915239|gene-LOC108905700|gene-LOC108903337|gene-LOC108915819|gene-LOC108903162|gene-LOC108903160|gene-LOC111692575|gene-LOC108905054|gene-LOC108914905|gene-LOC108914904|gene-LOC108916365|gene-LOC108903298	16
	map04936	Human Diseases	Endocrine and metabolic disease	Alcoholic liver disease	0.21875	0.00290947	0.0194163	gene-LOC108916797|gene-LOC108910339|gene-LOC108915128|gene-LOC108910463|gene-LOC108904619|gene-LOC108906878|gene-LOC108910489|gene-LOC108915506|gene-LOC108910481|gene-LOC108906167|gene-LOC108911640|gene-LOC108914573|gene-LOC108913622|gene-LOC108907685|gene-LOC108916782|gene-LOC108915391|gene-LOC108912506|gene-LOC108909811|gene-LOC108911983|gene-LOC108917096|gene-LOC108915558|gene-LOC108907702|gen…	28
	map04140	Cellular Processes	Transport and catabolism	Autophagy - animal	0.214815	0.00328012	0.0206269	gene-LOC111691305|gene-LOC111691304|gene-LOC108914557|gene-LOC108907038|gene-LOC108908125|gene-LOC108907044|gene-LOC108915529|gene-LOC108914558|gene-LOC108914559|gene-LOC108906199|gene-LOC108907042|gene-LOC108915520|gene-LOC108916595|gene-LOC108915527|gene-LOC108903795|gene-LOC108908272|gene-LOC108903776|gene-LOC108903193|gene-LOC108903190|gene-LOC108903191|gene-LOC108907040|gene-LOC108915519|gen…	29
	map03320	Organismal Systems	Endocrine system	PPAR signaling pathway	0.28	0.00323209	0.0207234	gene-LOC108909525|gene-LOC108910489|gene-LOC108910010|gene-LOC108910463|gene-LOC108917470|gene-LOC108910481|gene-LOC108915391|gene-LOC108917102|gene-LOC108907110|gene-LOC108917096|gene-LOC108912625|gene-LOC108910392|gene-LOC108912228|gene-LOC108913622	14
	map00340	Metabolism	Amino acid metabolism	Histidine metabolism	0.411765	0.00339387	0.0209395	gene-LOC108916797|gene-LOC108915128|gene-LOC108907702|gene-LOC108906167|gene-LOC108910451|gene-LOC108906878|gene-LOC108915558	7
	map02010	Environmental Information Processing	Membrane transport	ABC transporters	0.25	0.00456762	0.0276595	gene-LOC108910879|gene-LOC111693052|gene-LOC108912046|gene-LOC108912876|gene-LOC111691273|gene-LOC108912872|gene-LOC108913054|gene-LOC111692707|gene-LOC108903376|gene-LOC108914256|gene-LOC108909274|gene-LOC108909261|gene-LOC108906675|gene-LOC108913926|gene-LOC108906688|gene-LOC108912596|gene-LOC108917168	17
	map00380	Metabolism	Amino acid metabolism	Tryptophan metabolism	0.297297	0.00528222	0.0314052	gene-LOC108916797|gene-LOC108915128|gene-LOC108907702|gene-LOC108906167|gene-LOC108908783|gene-LOC108917308|gene-LOC108911237|gene-LOC108906878|gene-LOC108914229|gene-LOC108908292|gene-LOC108915558	11
	map00603	Metabolism	Glycan biosynthesis and metabolism	Glycosphingolipid biosynthesis - globo and isoglobo series	0.571429	0.00684281	0.0399571	gene-LOC108903557|gene-LOC108917508|gene-LOC108917736|gene-LOC108904186	4
	map00430	Metabolism	Metabolism of other amino acids	Taurine and hypotaurine metabolism	0.454545	0.00816433	0.0444956	gene-LOC108903412|gene-LOC108915606|gene-LOC108912054|gene-LOC108910558|gene-LOC108910564	5
	map04640	Organismal Systems	Immune system	Hematopoietic cell lineage	0.333333	0.00791961	0.0446502	gene-LOC108916894|gene-LOC108916172|gene-LOC108906210|gene-LOC108906408|gene-LOC111692979|gene-LOC111692107|gene-LOC111692102|gene-LOC108911721	8
	map04614	Organismal Systems	Endocrine system	Renin-angiotensin system	0.294118	0.00834874	0.0447547	gene-LOC108916894|gene-LOC108916172|gene-LOC108915521|gene-LOC108906408|gene-LOC111692979|gene-LOC108906958|gene-LOC111692107|gene-LOC108903517|gene-LOC111692102|gene-LOC108911721	10
	map04213	Organismal Systems	Aging	Longevity regulating pathway - multiple species	0.221053	0.00811267	0.0449634	gene-LOC108903466|gene-LOC108914229|gene-LOC111691464|gene-LOC108906930|gene-LOC108913278|gene-LOC108916782|gene-LOC108911238|gene-LOC108906132|gene-LOC108912049|gene-LOC108904530|gene-LOC108914868|gene-LOC108905931|gene-LOC108905542|gene-LOC108913313|gene-LOC108911228|gene-LOC108917379|gene-LOC108908369|gene-LOC108908292|gene-LOC108914326|gene-LOC108917184|gene-LOC108909888	21
	map00730	Metabolism	Metabolism of cofactors and vitamins	Thiamine metabolism	0.4	0.00787007	0.0451493	gene-LOC108910884|gene-LOC108906266|gene-LOC108907122|gene-LOC108907121|gene-LOC108912756|gene-LOC108912752	6
